# Supplementary material for: Contribution of host species and pathogen clade to snake fungal disease hotspots in Europe
Source: Commun Biol. 2024 Apr 10;7:440. doi: 10.1038/s42003-024-06092-x (PMC11006896; doi:10.1038/s42003-024-06092-x)
Supplement: Supplementary file 4 — Supplementary Data 1 [file 42003_2024_6092_MOESM4_ESM.csv]

Date	Continent	Country	Region	Site	clade.detection	Latitude	Longitude	Month	Species	Sex	Lesion_observed	lesion_score	lesion_cov	lesion_surf	snake_surf	SkinSwab1	SkinSwab2	EnvSwab	LesionSwab	Clade	Variant	SVL	Tail_length	Mass	Recap	SkinSwab1.CT	SkinSwab1.Quantity	oo.1	SkinSwab1.total.runs	SkinSwab2.CT	SkinSwab2.Quantity	oo.2	EnvSwab.CT	EnvSwab.Quantity	oo.e	LesionSwab.CT	LesionSwab.Quantity	oo.lesion	oo.sum	oo	ool
5/16/22	Europe	Austria	Vienna	aus1	European	48.2	16.5	May	NATE	NA	1	6	0.237182195	150	63243	AUS0001	AUS0002	NA	AUS0003	European	Western	72	17	174	0	25.306	3.000453174	1	2	25.575	2.666670412	1	NA	NA	NA	22.724	12.3515954	1	3	1	3.000453174
5/16/22	Europe	Austria	Vienna	aus1	European	48.2	16.5	May	NATE	NA	1	6	0.068301527	18	26354	AUS0004	AUS0005	NA	AUS0006	European	Western	54	14	61	0	NA	0	0	1	NA	0	0	NA	NA	NA	24.5985	6.421812891	1	1	1	0
5/18/22	Europe	Austria	Lower Austria	aus2	European	48.0	16.2	May	ZALO	F	0	NA	NA	NA	NA	AUS0033	AUS0034	NA	NA	NA	NA	98	21	251	0	NA	0	0	1	NA	0	0	NA	NA	NA	NA	NA	NA	0	0	0
5/18/22	Europe	Austria	Lower Austria	aus2	European	48.0	16.2	May	NATE	NA	0	NA	NA	NA	NA	AUS0035	AUS0036	NA	NA	NA	NA	51.5	1	68.7	0	NA	0	0	1	NA	0	0	NA	NA	NA	NA	NA	NA	0	0	0
5/18/22	Europe	Austria	Lower Austria	aus2	European	48.0	16.2	May	NATE	NA	0	NA	NA	NA	NA	AUS0037	AUS0038	NA	NA	NA	NA	45	11.5	31	0	NA	0	0	1	NA	0	0	NA	NA	NA	NA	NA	NA	0	0	0
5/18/22	Europe	Austria	Lower Austria	aus2	European	48.0	16.2	May	NATE	NA	0	NA	NA	NA	NA	AUS0039	AUS0040	NA	NA	NA	NA	61	11	100	0	NA	0	0	1	NA	0	0	NA	NA	NA	NA	NA	NA	0	0	0
5/19/22	Europe	Austria	Lower Austria	aus3	NA	48.7	15.7	May	NANA	M	0	NA	NA	NA	NA	AUS0100	AUS0101	NA	NA	NA	NA	46	11	41	0	NA	0	0	1	NA	0	0	NA	NA	NA	NA	NA	NA	0	0	0
5/19/22	Europe	Austria	Lower Austria	aus3	NA	48.7	15.7	May	NANA	M	0	NA	NA	NA	NA	AUS0102	AUS0103	NA	NA	NA	NA	55	11	48.4	0	NA	0	0	1	NA	0	0	NA	NA	NA	NA	NA	NA	0	0	0
5/5/21	Europe	Austria	Lower Austria	aus2	European	47.8	16.1	May	VIAM	J	0	NA	NA	NA	NA	SS20AU0001	SS20AU0002	SS20AU0003	NA	NA	NA	31	8	NA	0	NA	0	0	2	NA	0	0	NA	0	0	NA	NA	NA	0	0	0
5/20/21	Europe	Austria	Lower Austria	aus2	European	47.8	16.1	May	VIAM	M	0	NA	NA	NA	NA	SS20AU0004	SS20AU0005	SS20AU0006	NA	NA	NA	23	3	NA	0	NA	0	0	2	NA	0	0	NA	0	0	NA	NA	NA	0	0	0
6/3/21	Europe	Austria	Lower Austria	aus2	European	47.8	16.1	June	VIAM	M	0	NA	NA	NA	NA	SS20AU0007	SS20AU0008	SS20AU0009	NA	NA	NA	22	3	NA	0	NA	0	0	2	NA	0	0	NA	0	0	NA	NA	NA	0	0	0
6/20/21	Europe	Austria	Lower Austria	aus2	European	47.8	16.1	June	COAU	M	0	NA	NA	NA	NA	SS20AU0010	SS20AU0011	SS20AU0012	NA	NA	NA	40	8.5	34	0	NA	0	0	2	NA	0	0	NA	0	0	NA	NA	NA	0	0	0
6/20/21	Europe	Austria	Lower Austria	aus2	European	47.8	16.1	June	VIAM	M	0	NA	NA	NA	NA	SS20AU0013	SS20AU0014	NA	NA	NA	NA	27	4	19	0	NA	0	0	2	NA	0	0	NA	NA	NA	NA	NA	NA	0	0	0
6/20/21	Europe	Austria	Lower Austria	aus2	European	47.8	16.1	June	VIAM	M	0	NA	NA	NA	NA	SS20AU0015	SS20AU0016	SS20AU0017	NA	NA	NA	40	6.3	97	0	NA	0	0	2	NA	0	0	NA	0	0	NA	NA	NA	0	0	0
7/16/21	Europe	Austria	Lower Austria	aus2	European	47.8	16.1	July	VIAM	M	0	NA	NA	NA	NA	SS20AU0018	SS20AU0019	SS20AU0020	NA	NA	NA	56	6	210	0	NA	0	0	2	NA	0	0	NA	0	0	NA	NA	NA	0	0	0
8/18/21	Europe	Austria	Lower Austria	aus2	European	47.8	16.1	August	COAU	F	0	NA	NA	NA	NA	SS20AU0021	SS20AU0022	SS20AU0023	NA	NA	NA	41	10.5	40	0	NA	0	0	2	NA	0	0	NA	0	0	NA	NA	NA	0	0	0
5/17/22	Europe	Austria	Lower Austria	aus4	NA	48.1	16.7	May	NANA	J	0	NA	NA	NA	NA	SS20AU0024	SS20AU0025	NA	NA	NA	NA	20	4	4	0	NA	0	0	1	NA	0	0	NA	NA	NA	NA	NA	NA	0	0	0
5/17/22	Europe	Austria	Lower Austria	aus4	NA	48.1	16.7	May	NANA	F	0	NA	NA	NA	NA	SS20AU0026	SS20AU0027	NA	NA	NA	NA	73	17	221	0	NA	0	0	1	NA	0	0	NA	NA	NA	NA	NA	NA	0	0	0
5/17/22	Europe	Austria	Lower Austria	aus4	NA	48.1	16.7	May	NANA	NA	1	6	0.591831361	135	22811	SS20AU0028	SS20AU0029	NA	SS20AU0030	NA	NA	54	13	57.6	0	NA	0	0	1	NA	0	0	NA	NA	NA	NA	0	0	0	0	0
5/17/22	Europe	Austria	Lower Austria	aus4	NA	48.1	16.7	May	NANA	NA	0	NA	NA	NA	NA	SS20AU0031	SS20AU0032	NA	NA	NA	NA	68	15	146	0	NA	0	0	1	NA	0	0	NA	NA	NA	NA	NA	NA	0	0	0
5/18/22	Europe	Austria	Lower Austria	aus2	European	48.0	16.2	May	NATE	NA	0	NA	NA	NA	NA	SS20AU0033	SS20AU0034	NA	NA	NA	NA	68.5	17	153	0	NA	0	0	1	NA	0	0	NA	NA	NA	NA	NA	NA	0	0	0
5/18/22	Europe	Austria	Lower Austria	aus2	European	48.0	16.2	May	NATE	NA	0	NA	NA	NA	NA	SS20AU0035	SS20AU0036	NA	NA	NA	NA	58	16	85	0	NA	0	0	1	NA	0	0	NA	NA	NA	NA	NA	NA	0	0	0
5/18/22	Europe	Austria	Lower Austria	aus2	European	48.0	16.2	May	NATE	F	0	NA	NA	NA	NA	SS20AU0037	SS20AU0038	NA	NA	NA	NA	59	14	129	0	NA	0	0	1	NA	0	0	NA	NA	NA	NA	NA	NA	0	0	0
5/18/22	Europe	Austria	Lower Austria	aus2	European	48.0	16.2	May	NATE	M	0	NA	NA	NA	NA	SS20AU0039	SS20AU0040	NA	NA	NA	NA	51	14	48.6	0	NA	0	0	1	NA	0	0	NA	NA	NA	NA	NA	NA	0	0	0
5/18/22	Europe	Austria	Lower Austria	aus2	European	48.0	16.2	May	ZALO	NA	0	NA	NA	NA	NA	SS20AU0041	SS20AU0042	NA	SS20AU0044	NA	NA	94	21	337	0	NA	0	0	1	NA	0	0	NA	NA	NA	NA	0	0	0	0	0
5/18/22	Europe	Austria	Lower Austria	aus2	European	48.0	16.2	May	ZALO	NA	0	NA	NA	NA	NA	SS20AU0045	SS20AU0046	NA	NA	NA	NA	102	22.5	409	0	NA	0	0	1	NA	0	0	NA	NA	NA	NA	NA	NA	0	0	0
5/18/22	Europe	Austria	Lower Austria	aus2	European	48.0	16.2	May	ZALO	NA	0	NA	NA	NA	NA	SS20AU0047	SS20AU0048	NA	NA	NA	NA	112	27	453	0	NA	0	0	1	NA	0	0	NA	NA	NA	NA	NA	NA	0	0	0
5/18/22	Europe	Austria	Lower Austria	aus2	European	48.0	16.2	May	ZALO	J	0	NA	NA	NA	NA	SS20AU0049	SS20AU0050	NA	NA	NA	NA	78	20	132	0	NA	0	0	1	NA	0	0	NA	NA	NA	NA	NA	NA	0	0	0
5/18/22	Europe	Austria	Lower Austria	aus2	European	48.0	16.2	May	NATE	NA	0	NA	NA	NA	NA	SS20AU0051	SS20AU0052	NA	NA	NA	NA	51.5	14	46	0	NA	0	0	1	NA	0	0	NA	NA	NA	NA	NA	NA	0	0	0
5/19/22	Europe	Austria	Lower Austria	aus3	NA	48.7	15.7	May	NANA	M	0	NA	NA	NA	NA	SS20AU0053	SS20AU0054	NA	NA	NA	NA	55	10	53.7	0	NA	0	0	1	NA	0	0	NA	NA	NA	NA	NA	NA	0	0	0
5/19/22	Europe	Austria	Lower Austria	aus3	NA	48.7	15.7	May	NANA	M	0	NA	NA	NA	NA	SS20AU0055	SS20AU0056	NA	NA	NA	NA	51	11	44.5	0	NA	0	0	1	NA	0	0	NA	NA	NA	NA	NA	NA	0	0	0
5/19/22	Europe	Austria	Lower Austria	aus3	NA	48.7	15.7	May	NANA	J	0	NA	NA	NA	NA	SS20AU0057	SS20AU0058	NA	NA	NA	NA	30.5	7.5	11.9	0	NA	0	0	1	NA	0	0	NA	NA	NA	NA	NA	NA	0	0	0
5/19/22	Europe	Austria	Lower Austria	aus3	NA	48.7	15.7	May	NANA	M	1	5	0.041478186	13	31342	SS20AU0059	SS20AU0060	NA	SS20AU0061	NA	NA	59	15	74.1	0	NA	0	0	1	NA	0	0	NA	NA	NA	NA	0	0	0	0	0
5/19/22	Europe	Austria	Lower Austria	aus3	NA	48.7	15.7	May	NANA	F	0	NA	NA	NA	NA	SS20AU0062	SS20AU0063	NA	NA	NA	NA	77	20	200	0	NA	0	0	1	NA	0	0	NA	NA	NA	NA	NA	NA	0	0	0
5/19/22	Europe	Austria	Lower Austria	aus3	NA	48.7	15.7	May	NANA	M	0	NA	NA	NA	NA	SS20AU0064	SS20AU0065	NA	NA	NA	NA	60	16	94	0	NA	0	0	1	NA	0	0	NA	NA	NA	NA	NA	NA	0	0	0
5/19/22	Europe	Austria	Lower Austria	aus3	NA	48.7	15.7	May	NANA	SA	0	NA	NA	NA	NA	SS20AU0066	SS20AU0067	NA	NA	NA	NA	39	9	28.5	0	NA	0	0	1	NA	0	0	NA	NA	NA	NA	NA	NA	0	0	0
5/19/22	Europe	Austria	Lower Austria	aus3	NA	48.7	15.7	May	NANA	NA	0	NA	NA	NA	NA	SS20AU0068	SS20AU0071	NA	NA	NA	NA	54	16	63.5	0	NA	0	0	1	NA	0	0	NA	NA	NA	NA	NA	NA	0	0	0
5/19/22	Europe	Austria	Lower Austria	aus3	NA	48.7	15.7	May	NANA	F	1	7	0.052730277	30	56183	SS20AU0072	SS20AU0073	NA	SS20AU0074	NA	NA	88	19	348	0	NA	0	0	1	NA	0	0	NA	NA	NA	NA	0	0	0	0	0
5/19/22	Europe	Austria	Lower Austria	aus3	NA	48.7	15.7	May	NANA	NA	0	NA	NA	NA	NA	SS20AU0075	SS20AU0076	NA	NA	NA	NA	51	12	44.5	0	NA	0	0	1	NA	0	0	NA	NA	NA	NA	NA	NA	0	0	0
5/19/22	Europe	Austria	Lower Austria	aus3	NA	48.7	15.7	May	NANA	SA	0	NA	NA	NA	NA	SS20AU0077	SS20AU0078	NA	NA	NA	NA	40	11.5	83	0	NA	0	0	1	NA	0	0	NA	NA	NA	NA	NA	NA	0	0	0
5/19/22	Europe	Austria	Lower Austria	aus3	NA	48.7	15.7	May	NANA	NA	0	NA	NA	NA	NA	SS20AU0079	SS20AU0080	NA	NA	NA	NA	68	13	65.6	0	NA	0	0	1	NA	0	0	NA	NA	NA	NA	NA	NA	0	0	0
5/19/22	Europe	Austria	Lower Austria	aus3	NA	48.7	15.7	May	NANA	NA	0	NA	NA	NA	NA	SS20AU0081	SS20AU0082	NA	NA	NA	NA	48	10	34	0	NA	0	0	1	NA	0	0	NA	NA	NA	NA	NA	NA	0	0	0
5/19/22	Europe	Austria	Lower Austria	aus3	NA	48.7	15.7	May	NANA	NA	0	NA	NA	NA	NA	SS20AU0083	SS20AU0084	NA	NA	NA	NA	50	12	46	0	NA	0	0	1	NA	0	0	NA	NA	NA	NA	NA	NA	0	0	0
5/19/22	Europe	Austria	Lower Austria	aus3	NA	48.7	15.7	May	NANA	NA	0	NA	NA	NA	NA	SS20AU0085	SS20AU0086	NA	NA	NA	NA	78	18	183	0	NA	0	0	1	NA	0	0	NA	NA	NA	NA	NA	NA	0	0	0
5/19/22	Europe	Austria	Lower Austria	aus3	NA	48.7	15.7	May	NANA	J	0	NA	NA	NA	NA	SS20AU0087	SS20AU0088	NA	NA	NA	NA	30.5	8.5	11.5	0	NA	0	0	1	NA	0	0	NA	NA	NA	NA	NA	NA	0	0	0
5/19/22	Europe	Austria	Vienna	aus1	European	48.2	16.5	May	NATE	F	0	NA	NA	NA	NA	SS20AU0089	SS20AU0090	NA	NA	European	Western	81	20	298	0	34.9185	0.003615136	1	2	NA	0	0	NA	NA	NA	NA	NA	NA	1	1	0.003615136
6/19/20	Europe	Austria	Lower Austria	aus2	European	47.8	16.1	June	VIAM	M	0	NA	NA	NA	NA	SS20AU0141	SS20AU0142	SS20AU0143	NA	NA	NA	54.5	8	NA	0	NA	0	0	1	NA	0	0	NA	0	0	NA	NA	NA	0	0	0
8/18/20	Europe	Austria	Lower Austria	aus2	European	48.0	16.2	August	NATE	F	0	NA	NA	NA	NA	SS20AU0144	SS20AU0145	SS20AU0146	NA	NA	NA	68	11.5	150	0	NA	0	0	1	NA	0	0	NA	0	0	NA	NA	NA	0	0	0
8/18/20	Europe	Austria	Lower Austria	aus2	European	48.0	16.2	August	NATE	F	0	NA	NA	NA	NA	SS20AU0147	SS20AU0148	NA	NA	NA	NA	50	14	80	0	NA	0	0	1	NA	0	0	NA	NA	NA	NA	NA	NA	0	0	0
8/18/20	Europe	Austria	Lower Austria	aus2	European	48.0	16.2	August	NATE	F	0	NA	NA	NA	NA	SS20AU0149	SS20AU0150	NA	NA	NA	NA	39	12	40	0	NA	0	0	1	NA	0	0	NA	NA	NA	NA	NA	NA	0	0	0
8/18/20	Europe	Austria	Lower Austria	aus2	European	48.0	16.2	August	NATE	F	0	NA	NA	NA	NA	SS20AU0151	SS20AU0152	NA	NA	NA	NA	45	10.5	40	0	NA	0	0	1	NA	0	0	NA	NA	NA	NA	NA	NA	0	0	0
8/18/20	Europe	Austria	Lower Austria	aus2	European	48.0	16.2	August	NATE	F	0	NA	NA	NA	NA	SS20AU0153	SS20AU0154	NA	NA	NA	NA	52	11	60	0	NA	0	0	1	NA	0	0	NA	NA	NA	NA	NA	NA	0	0	0
8/18/20	Europe	Austria	Lower Austria	aus2	European	48.0	16.2	August	NATE	M	0	NA	NA	NA	NA	SS20AU0155	SS20AU0156	NA	NA	NA	NA	66	16	130	0	37.5785	0.000221915	1	2	NA	0	0	NA	NA	NA	NA	NA	NA	1	1	0.000221915
8/18/20	Europe	Austria	Lower Austria	aus2	European	48.0	16.2	August	NATE	F	0	NA	0	NA	NA	SS20AU0157	SS20AU0158	NA	NA	European	Western	39	10.5	30	0	34.6825	0.001019678	1	2	NA	0	0	NA	NA	NA	NA	NA	NA	1	1	0.001019678
8/18/20	Europe	Austria	Lower Austria	aus2	European	48.0	16.2	August	NATE	F	0	NA	NA	NA	NA	SS20AU0159	SS20AU0160	NA	NA	NA	NA	52	13.5	60	0	NA	0	0	1	NA	0	0	NA	NA	NA	NA	NA	NA	0	0	0
8/18/20	Europe	Austria	Lower Austria	aus2	European	48.0	16.2	August	NATE	J	0	NA	NA	NA	NA	SS20AU0161	SS20AU0162	NA	NA	NA	NA	24	6.5	6.6	0	NA	0	0	1	NA	0	0	NA	NA	NA	NA	NA	NA	0	0	0
8/18/20	Europe	Austria	Lower Austria	aus2	European	48.0	16.2	August	NATE	M	0	NA	NA	NA	NA	SS20AU0163	SS20AU0164	NA	NA	NA	NA	45	11	44	0	36.6635	0.000297536	1	2	NA	0	0	NA	NA	NA	NA	NA	NA	1	1	0.000297536
8/18/20	Europe	Austria	Lower Austria	aus2	European	48.0	16.2	August	NATE	NA	0	NA	0	NA	NA	SS20AU0165	SS20AU0166	NA	NA	European	Eastern	73	16	125	0	36.607	0.000276702	1	2	35.692	0.00039176	1	NA	NA	NA	NA	NA	NA	2	1	0.00039176
8/28/20	Europe	Austria	Styria	aus5	European	47.3	15.0	August	ZALO	F	0	NA	NA	NA	NA	SS20AU0167	SS20AU0168	SS20AU0169	NA	NA	NA	60.5	12.4	NA	0	NA	0	0	1	NA	0	0	NA	0	0	NA	NA	NA	0	0	0
8/28/20	Europe	Austria	Styria	aus5	European	47.3	15.0	August	ZALO	M	0	NA	NA	NA	NA	SS20AU0170	SS20AU0171	SS20AU0172	NA	NA	NA	67	18	NA	0	NA	0	0	1	NA	0	0	NA	0	0	NA	NA	NA	0	0	0
8/28/20	Europe	Austria	Styria	aus5	European	47.3	15.0	August	NANA	J	0	NA	NA	NA	NA	SS20AU0173	SS20AU0174	SS20AU0175	NA	NA	NA	18.5	4.8	NA	0	NA	0	0	1	NA	0	0	NA	0	0	NA	NA	NA	0	0	0
8/28/20	Europe	Austria	Styria	aus5	European	47.3	15.0	August	ZALO	J	0	NA	NA	NA	NA	SS20AU0176	SS20AU0177	SS20AU0178	NA	NA	NA	42	9.7	NA	0	NA	0	0	1	NA	0	0	NA	0	0	NA	NA	NA	0	0	0
8/28/20	Europe	Austria	Styria	aus5	European	47.3	15.0	August	NANA	J	0	NA	NA	NA	NA	SS20AU0179	SS20AU0180	SS20AU0181	NA	NA	NA	16.7	4	NA	0	NA	0	0	1	NA	0	0	NA	0	0	NA	NA	NA	0	0	0
9/27/20	Europe	Austria	Styria	aus5	European	47.3	15.0	September	ZALO	M	0	NA	NA	NA	NA	SS20AU0182	SS20AU0183	NA	NA	NA	NA	93	20	NA	0	NA	0	0	1	NA	0	0	NA	NA	NA	NA	NA	NA	0	0	0
9/27/20	Europe	Austria	Styria	aus5	European	47.3	15.0	September	NANA	J	0	NA	NA	NA	NA	SS20AU0184	SS20AU0185	NA	NA	NA	NA	31	8.2	NA	0	NA	0	0	1	NA	0	0	NA	NA	NA	NA	NA	NA	0	0	0
9/27/20	Europe	Austria	Styria	aus5	European	47.3	15.0	September	NANA	F	0	NA	NA	NA	NA	SS20AU0186	SS20AU0187	NA	NA	NA	NA	69	17.2	NA	0	NA	0	0	1	NA	0	0	NA	NA	NA	NA	NA	NA	0	0	0
9/27/20	Europe	Austria	Styria	aus5	European	47.3	15.0	September	NANA	F	0	NA	0	NA	NA	SS20AU0188	SS20AU0189	NA	NA	European	Western	60	13.8	NA	0	36.858	0.000233052	1	2	NA	0	0	NA	NA	NA	NA	NA	NA	1	1	0.000233052
7/10/21	Europe	Austria	Lower Austria	aus2	European	48.0	16.2	July	NATE	F	0	NA	NA	NA	NA	SS20AU0190	SS20AU0191	SS20AU0192	NA	NA	NA	49.5	12	55	0	NA	0	0	2	NA	0	0	NA	0	0	NA	NA	NA	0	0	0
5/17/22	Europe	Austria	Lower Austria	aus4	NA	48.1	16.7	May	NANA	J	0	NA	NA	NA	NA	SS20AU0193	SS20AU0194	NA	NA	NA	NA	41	11	22.5	0	NA	0	0	1	NA	0	0	NA	NA	NA	NA	NA	NA	0	0	0
5/17/22	Europe	Austria	Lower Austria	aus4	NA	48.1	16.7	May	ZALO	NA	0	NA	NA	NA	NA	SS20AU0195	SS20AU0196	NA	NA	NA	NA	101.5	22.5	303	0	NA	0	0	1	NA	0	0	NA	NA	NA	NA	NA	NA	0	0	0
5/17/22	Europe	Austria	Lower Austria	aus4	NA	48.1	16.7	May	NANA	J	0	NA	NA	NA	NA	SS20AU0197	SS20AU0198	NA	NA	NA	NA	30	8	11.3	0	NA	0	0	1	NA	0	0	NA	NA	NA	NA	NA	NA	0	0	0
5/17/22	Europe	Austria	Lower Austria	aus4	NA	48.1	16.7	May	ZALO	NA	1	5	0.017920489	27	150666	SS20AU0199	SS20AU0200	NA	SS20AU0201	NA	NA	121	32	540	0	NA	0	0	1	NA	0	0	NA	NA	NA	NA	0	0	0	0	0
5/17/22	Europe	Austria	Lower Austria	aus4	NA	48.1	16.7	May	COAU	NA	1	7	0.53289102	109	20454	SS20AU0202	SS20AU0203	NA	SS20AU0204	NA	NA	48	12.5	50.2	0	NA	0	0	1	NA	0	0	NA	NA	NA	NA	0	0	0	0	0
5/17/22	Europe	Austria	Lower Austria	aus4	NA	48.1	16.7	May	NANA	NA	0	NA	NA	NA	NA	SS20AU0205	SS20AU0206	NA	NA	NA	NA	57	9	79.2	0	NA	0	0	1	NA	0	0	NA	NA	NA	NA	NA	NA	0	0	0
5/17/22	Europe	Austria	Lower Austria	aus4	NA	48.1	16.7	May	NANA	J	0	NA	NA	NA	NA	SS20AU0207	SS20AU0208	NA	NA	NA	NA	29	8	10.7	0	NA	0	0	1	NA	0	0	NA	NA	NA	NA	NA	NA	0	0	0
5/17/22	Europe	Austria	Lower Austria	aus4	NA	48.1	16.7	May	ZALO	NA	0	NA	NA	NA	NA	SS20AU0209	SS20AU0210	NA	NA	NA	NA	91	20	225	0	NA	0	0	1	NA	0	0	NA	NA	NA	NA	NA	NA	0	0	0
4/6/20	Europe	Czech Republic	Karlovy vary	cz1	NA	50.4	13.3	April	NATE	F	0	NA	NA	NA	NA	RM20CR0001	RM20CR0002	RM20CR0003	NA	NA	NA	59	14	80	0	NA	0	0	1	NA	0	0	NA	0	0	NA	NA	NA	0	0	0
4/6/20	Europe	Czech Republic	Karlovy vary	cz1	NA	50.4	13.3	April	NATE	M	0	NA	NA	NA	NA	RM20CR0004	RM20CR0005	RM20CR0006	NA	NA	NA	53	14	55	0	NA	0	0	1	NA	0	0	NA	0	0	NA	NA	NA	0	0	0
4/6/20	Europe	Czech Republic	Karlovy vary	cz1	NA	50.4	13.3	April	NATE	M	0	NA	NA	NA	NA	RM20CR0007	RM20CR0008	RM20CR0009	NA	NA	NA	42	13	36	0	NA	0	0	1	NA	0	0	NA	0	0	NA	NA	NA	0	0	0
4/17/20	Europe	Czech Republic	Karlovy vary	cz2	North_America	50.4	13.0	April	VIBE	M	0	NA	NA	NA	NA	RM20CR0010	RM20CR0011	RM20CR0012	NA	NA	NA	40	6	38	0	NA	0	0	1	NA	0	0	NA	0	0	NA	NA	NA	0	0	0
4/17/20	Europe	Czech Republic	Karlovy vary	cz2	North_America	50.4	13.0	April	COAU	M	1	9	1.793681462	428	23874	RM20CR0013	RM20CR0014	RM20CR0015	RM20CR0016	NA	NA	48	12	40	0	NA	0	0	1	NA	0	0	NA	0	0	NA	0	0	0	0	0
4/18/20	Europe	Czech Republic	Karlovy vary	cz2	North_America	50.3	13.0	April	ZALO	F	0	NA	NA	NA	NA	RM20CR0017	RM20CR0018	RM20CR0019	NA	NA	NA	82	17	155	0	NA	0	0	1	NA	0	0	NA	0	0	NA	NA	NA	0	0	0
4/18/20	Europe	Czech Republic	Karlovy vary	cz2	North_America	50.3	13.1	April	NANA	M	1	6	0.102596974	24	23362	RM20CR0020	RM20CR0021	RM20CR0022	RM20CR0023	NA	NA	51	15	48	0	NA	0	0	1	NA	0	0	NA	0	0	NA	0	0	0	0	0
4/18/20	Europe	Czech Republic	Karlovy vary	cz2	North_America	50.3	13.1	April	ZALO	F	0	NA	NA	NA	NA	RM20CR0024	RM20CR0025	RM20CR0026	RM20CR0027	NA	NA	97	19	255	0	NA	0	0	1	NA	0	0	NA	0	0	NA	0	0	0	0	0
4/22/20	Europe	Czech Republic	Karlovy vary	cz1	NA	50.4	13.3	April	ZALO	F	0	NA	NA	NA	NA	RM20CR0028	RM20CR0029	RM20CR0030	NA	NA	NA	94	19	277	0	NA	0	0	1	NA	0	0	NA	0	0	NA	NA	NA	0	0	0
4/22/20	Europe	Czech Republic	Karlovy vary	cz1	NA	50.4	13.3	April	ZALO	F	0	NA	NA	NA	NA	RM20CR0031	RM20CR0032	RM20CR0033	NA	NA	NA	104	23	375	0	NA	0	0	1	NA	0	0	NA	0	0	NA	NA	NA	0	0	0
4/22/20	Europe	Czech Republic	Karlovy vary	cz1	NA	50.4	13.3	April	NATE	M	0	NA	NA	NA	NA	RM20CR0034	RM20CR0035	RM20CR0036	NA	NA	NA	51	13	50	0	NA	0	0	1	NA	0	0	NA	0	0	NA	NA	NA	0	0	0
4/22/20	Europe	Czech Republic	Karlovy vary	cz1	NA	50.4	13.3	April	NATE	M	0	NA	NA	NA	NA	RM20CR0037	RM20CR0038	NA	NA	NA	NA	41	12	28	0	NA	0	0	1	NA	0	0	NA	NA	NA	NA	NA	NA	0	0	0
4/26/20	Europe	Czech Republic	Karlovy vary	cz2	North_America	50.4	13.0	April	VIBE	M	0	NA	NA	NA	NA	RM20CR0039	RM20CR0040	RM20CR0041	NA	NA	NA	45	7	70	0	NA	0	0	1	NA	0	0	NA	0	0	NA	NA	NA	0	0	0
4/27/20	Europe	Czech Republic	Karlovy vary	cz2	North_America	50.3	13.0	April	ZALO	F	0	NA	NA	NA	NA	RM20CR0042	RM20CR0043	RM20CR0044	RM20CR0045	NA	NA	91	18	215	0	NA	0	0	1	NA	0	0	NA	0	0	NA	0	0	0	0	0
5/1/20	Europe	Czech Republic	Karlovy vary	cz1	NA	50.4	13.3	May	NATE	F	0	NA	NA	NA	NA	RM20CR0046	RM20CR0047	RM20CR0048	NA	NA	NA	66	15	135	0	NA	0	0	1	NA	0	0	NA	0	0	NA	NA	NA	0	0	0
5/1/20	Europe	Czech Republic	Karlovy vary	cz1	NA	50.4	13.3	May	NATE	F	0	NA	NA	NA	NA	RM20CR0049	RM20CR0050	NA	NA	NA	NA	64	14.5	110	0	NA	0	0	1	NA	0	0	NA	NA	NA	NA	NA	NA	0	0	0
5/4/20	Europe	Czech Republic	Karlovy vary	cz2	North_America	50.3	13.1	May	NANA	F	0	NA	NA	NA	NA	RM20CR0051	RM20CR0052	RM20CR0053	NA	NA	NA	76	18	145	0	NA	0	0	1	NA	0	0	NA	0	0	NA	NA	NA	0	0	0
5/4/20	Europe	Czech Republic	Karlovy vary	cz2	North_America	50.3	13.1	May	ZALO	F	0	NA	NA	NA	NA	RM20CR0054	RM20CR0055	RM20CR0056	NA	NA	NA	97	19	295	0	NA	0	0	1	NA	0	0	NA	0	0	NA	NA	NA	0	0	0
5/24/20	Europe	Czech Republic	Karlovy vary	cz1	NA	50.4	13.3	May	NATE	F	0	NA	NA	NA	NA	RM20CR0057	RM20CR0058	NA	NA	NA	NA	69	17	200	0	NA	0	0	1	NA	0	0	NA	NA	NA	NA	NA	NA	0	0	0
5/24/20	Europe	Czech Republic	Karlovy vary	cz1	NA	50.4	13.3	May	NATE	F	0	NA	NA	NA	NA	RM20CR0059	RM20CR0060	RM20CR0061	NA	NA	NA	65	16	215	0	NA	0	0	1	NA	0	0	NA	0	0	NA	NA	NA	0	0	0
5/24/20	Europe	Czech Republic	Karlovy vary	cz1	NA	50.4	13.3	May	NATE	F	0	NA	NA	NA	NA	RM20CR0062	RM20CR0063	NA	NA	NA	NA	57	12	107	0	NA	0	0	1	NA	0	0	NA	NA	NA	NA	NA	NA	0	0	0
5/24/20	Europe	Czech Republic	Karlovy vary	cz1	NA	50.4	13.3	May	NATE	F	0	NA	NA	NA	NA	RM20CR0064	RM20CR0065	NA	NA	NA	NA	59	8	160	0	NA	0	0	1	NA	0	0	NA	NA	NA	NA	NA	NA	0	0	0
6/11/20	Europe	Czech Republic	Karlovy vary	cz2	North_America	50.3	13.0	June	NANA	F	0	NA	NA	NA	NA	RM20CR0066	RM20CR0067	RM20CR0068	NA	NA	NA	94	21	315	0	NA	0	0	1	NA	0	0	NA	0	0	NA	NA	NA	0	0	0
6/23/20	Europe	Czech Republic	Karlovy vary	cz2	North_America	50.3	13.0	June	ZALO	F	0	NA	NA	NA	NA	RM20CR0069	RM20CR0070	NA	NA	NA	NA	88	18	259	0	NA	0	0	1	NA	0	0	NA	NA	NA	NA	NA	NA	0	0	0
6/23/20	Europe	Czech Republic	Karlovy vary	cz2	North_America	50.3	13.0	June	ZALO	M	0	NA	NA	NA	NA	RM20CR0071	RM20CR0072	NA	RM20CR0073	NA	NA	86	12	217	0	NA	0	0	1	NA	0	0	NA	NA	NA	NA	0	0	0	0	0
6/25/20	Europe	Czech Republic	Karlovy vary	cz2	North_America	50.3	13.1	June	COAU	F	0	NA	NA	NA	NA	RM20CR0074	RM20CR0075	NA	NA	NA	NA	62	11	140	0	NA	0	0	1	NA	0	0	NA	NA	NA	NA	NA	NA	0	0	0
6/25/20	Europe	Czech Republic	Karlovy vary	cz2	North_America	50.3	13.1	June	COAU	M	0	NA	NA	NA	NA	RM20CR0076	RM20CR0077	NA	NA	NA	NA	40	9	29	0	NA	0	0	1	NA	0	0	NA	NA	NA	NA	NA	NA	0	0	0
7/11/20	Europe	Czech Republic	Karlovy vary	cz1	NA	50.4	13.3	July	ZALO	M	0	NA	NA	NA	NA	RM20CR0078	RM20CR0079	RM20CR0080	NA	NA	NA	103	25	335	0	NA	0	0	1	NA	0	0	NA	0	0	NA	NA	NA	0	0	0
7/11/20	Europe	Czech Republic	Karlovy vary	cz1	NA	50.4	13.3	July	NATE	F	0	NA	NA	NA	NA	RM20CR0081	RM20CR0082	RM20CR0083	NA	NA	NA	36	9	27	0	NA	0	0	1	NA	0	0	NA	0	0	NA	NA	NA	0	0	0
7/11/20	Europe	Czech Republic	Karlovy vary	cz1	NA	50.4	13.3	July	ZALO	M	0	NA	NA	NA	NA	RM20CR0084	RM20CR0085	RM20CR0086	NA	NA	NA	83	20	177	0	NA	0	0	1	NA	0	0	NA	0	0	NA	NA	NA	0	0	0
7/11/20	Europe	Czech Republic	Karlovy vary	cz1	NA	50.4	13.3	July	ZALO	M	0	NA	NA	NA	NA	RM20CR0087	RM20CR0088	RM20CR0089	NA	NA	NA	70	16	160	0	NA	0	0	1	NA	0	0	NA	0	0	NA	NA	NA	0	0	0
8/6/20	Europe	Czech Republic	Karlovy vary	cz2	North_America	50.4	13.1	August	ZALO	F	0	NA	NA	NA	NA	RM20CR0090	RM20CR0091	RM20CR0092	NA	NA	NA	80	16	60	0	NA	0	0	1	NA	0	0	NA	0	0	NA	NA	NA	0	0	0
8/6/20	Europe	Czech Republic	Karlovy vary	cz2	North_America	50.4	13.1	August	COAU	F	0	NA	NA	NA	NA	RM20CR0093	RM20CR0094	RM20CR0095	NA	NA	NA	45	9	33	0	NA	0	0	1	NA	0	0	NA	0	0	NA	NA	NA	0	0	0
8/6/20	Europe	Czech Republic	Karlovy vary	cz2	North_America	50.4	13.1	August	COAU	F	0	NA	NA	NA	NA	RM20CR0096	RM20CR0097	RM20CR0098	NA	NA	NA	57	11	75	0	NA	0	0	1	NA	0	0	NA	0	0	NA	NA	NA	0	0	0
8/8/20	Europe	Czech Republic	Karlovy vary	cz2	North_America	50.4	12.9	August	VIBE	F	0	NA	NA	NA	NA	RM20CR0099	RM20CR0100	RM20CR0101	NA	NA	NA	43	7	80	0	NA	0	0	1	NA	0	0	NA	0	0	NA	NA	NA	0	0	0
8/9/20	Europe	Czech Republic	Karlovy vary	cz2	North_America	50.3	13.0	August	NANA	M	0	NA	NA	NA	NA	RM20CR0102	RM20CR0103	RM20CR0104	NA	NA	NA	55	14	50	0	NA	0	0	1	NA	0	0	NA	0	0	NA	NA	NA	0	0	0
8/10/20	Europe	Czech Republic	Karlovy vary	cz2	North_America	50.3	13.0	August	NANA	M	0	NA	NA	NA	NA	RM20CR0105	RM20CR0106	NA	NA	NA	NA	51	13	42	0	NA	0	0	1	NA	0	0	NA	NA	NA	NA	NA	NA	0	0	0
8/10/20	Europe	Czech Republic	Karlovy vary	cz2	North_America	50.3	13.1	August	COAU	M	0	NA	NA	NA	NA	RM20CR0107	RM20CR0108	RM20CR0109	NA	NA	NA	41	10.5	25	0	NA	0	0	1	NA	0	0	NA	0	0	NA	NA	NA	0	0	0
8/10/20	Europe	Czech Republic	Karlovy vary	cz2	North_America	50.3	13.1	August	NANA	F	0	NA	NA	NA	NA	RM20CR0110	RM20CR0111	RM20CR0112	RM20CR0113	NA	NA	90	20	392	0	NA	0	0	1	NA	0	0	NA	0	0	NA	0	0	0	0	0
8/12/20	Europe	Czech Republic	Karlovy vary	cz2	North_America	50.4	12.8	August	VIBE	F	0	NA	NA	NA	NA	RM20CR0114	RM20CR0115	NA	NA	NA	NA	53	7	105	0	NA	0	0	1	NA	0	0	NA	NA	NA	NA	NA	NA	0	0	0
8/16/20	Europe	Czech Republic	Karlovy vary	cz2	North_America	50.4	13.1	August	COAU	M	0	NA	NA	NA	NA	RM20CR0116	RM20CR0117	RM20CR0118	NA	NA	NA	47	12	39	0	NA	0	0	1	NA	0	0	NA	0	0	NA	NA	NA	0	0	0
8/16/20	Europe	Czech Republic	Karlovy vary	cz2	North_America	50.4	13.1	August	COAU	M	0	NA	NA	NA	NA	RM20CR0119	RM20CR0120	RM20CR0121	NA	NA	NA	42	12	30	0	NA	0	0	1	NA	0	0	NA	0	0	NA	NA	NA	0	0	0
8/16/20	Europe	Czech Republic	Karlovy vary	cz2	North_America	50.4	13.1	August	COAU	F	0	NA	NA	NA	NA	RM20CR0122	RM20CR0123	RM20CR0124	NA	NA	NA	27	7	11	0	NA	0	0	1	NA	0	0	NA	0	0	NA	NA	NA	0	0	0
8/18/20	Europe	Czech Republic	Karlovy vary	cz2	North_America	50.4	13.1	August	ZALO	M	0	NA	NA	NA	NA	RM20CR0125	RM20CR0126	RM20CR0127	NA	NA	NA	74	17	122	0	NA	0	0	1	NA	0	0	NA	0	0	NA	NA	NA	0	0	0
8/18/20	Europe	Czech Republic	Karlovy vary	cz1	NA	50.4	13.3	August	NATE	F	0	NA	NA	NA	NA	RM20CR0128	RM20CR0129	RM20CR0130	NA	NA	NA	59	13	116	0	NA	0	0	1	NA	0	0	NA	0	0	NA	NA	NA	0	0	0
8/18/20	Europe	Czech Republic	Karlovy vary	cz1	NA	50.4	13.3	August	NANA	M	0	NA	NA	NA	NA	RM20CR0131	RM20CR0132	NA	NA	NA	NA	59	16.5	62	0	NA	0	0	1	NA	0	0	NA	NA	NA	NA	NA	NA	0	0	0
8/19/20	Europe	Czech Republic	Karlovy vary	cz2	North_America	50.4	12.8	August	VIBE	M	0	NA	NA	NA	NA	RM20CR0133	RM20CR0134	RM20CR0135	NA	NA	NA	32	5	23	0	NA	0	0	1	NA	0	0	NA	0	0	NA	NA	NA	0	0	0
8/19/20	Europe	Czech Republic	Karlovy vary	cz2	North_America	50.3	13.1	August	NANA	F	0	NA	NA	NA	NA	RM20CR0136	RM20CR0137	RM20CR0138	NA	NA	NA	76	16	150	0	NA	0	0	1	NA	0	0	NA	0	0	NA	NA	NA	0	0	0
8/19/20	Europe	Czech Republic	Karlovy vary	cz2	North_America	50.3	13.1	August	ZALO	F	0	NA	NA	NA	NA	RM20CR0139	RM20CR0140	RM20CR0141	NA	NA	NA	93	18	231	0	NA	0	0	1	NA	0	0	NA	0	0	NA	NA	NA	0	0	0
8/23/20	Europe	Czech Republic	Karlovy vary	cz2	North_America	50.3	13.0	August	ZALO	M	0	NA	NA	NA	NA	RM20CR0142	RM20CR0143	RM20CR0144	NA	NA	NA	94	14	245	0	NA	0	0	1	NA	0	0	NA	0	0	NA	NA	NA	0	0	0
8/23/20	Europe	Czech Republic	Karlovy vary	cz2	North_America	50.3	13.0	August	COAU	F	1	8	0.749460582	232	30988	RM20CR0145	RM20CR0146	RM20CR0147	RM20CR0148	European	Eastern	63	9	90	0	38.425	9.06E-05	1	2	NA	0	0	NA	0	0	26.705	0.347990438	1	2	1	9.06E-05
8/25/20	Europe	Czech Republic	Karlovy vary	cz2	North_America	50.3	13.0	August	NANA	F	0	NA	NA	NA	NA	RM20CR0149	RM20CR0150	RM20CR0151	NA	NA	NA	70	15	140	0	NA	0	0	1	NA	0	0	NA	0	0	NA	NA	NA	0	0	0
9/6/20	Europe	Czech Republic	Karlovy vary	cz2	North_America	50.3	13.1	September	NANA	M	0	NA	NA	NA	NA	RM20CR0152	RM20CR0153	RM20CR0154	NA	NA	NA	58	15	90	0	NA	0	0	1	NA	0	0	NA	0	0	NA	NA	NA	0	0	0
9/6/20	Europe	Czech Republic	Karlovy vary	cz2	North_America	50.4	13.1	September	COAU	F	0	NA	NA	NA	NA	RM20CR0155	RM20CR0156	RM20CR0157	NA	NA	NA	56	11	54	0	NA	0	0	1	NA	0	0	NA	0	0	NA	NA	NA	0	0	0
9/7/20	Europe	Czech Republic	Karlovy vary	cz2	North_America	50.3	13.1	September	COAU	M	0	NA	NA	NA	NA	RM20CR0158	RM20CR0159	RM20CR0160	NA	NA	NA	41	12	30	0	NA	0	0	1	NA	0	0	NA	0	0	NA	NA	NA	0	0	0
9/13/20	Europe	Czech Republic	Karlovy vary	cz2	North_America	50.4	13.1	September	COAU	F	0	NA	NA	NA	NA	RM20CR0161	RM20CR0162	RM20CR0163	NA	NA	NA	34	6	13	0	NA	0	0	1	NA	0	0	NA	0	0	NA	NA	NA	0	0	0
9/16/20	Europe	Czech Republic	Karlovy vary	cz2	North_America	50.4	13.0	September	COAU	M	1	NA	NA	NA	NA	RM20CR0164	RM20CR0165	RM20CR0166	RM20CR0167	NA	NA	55	13	60	0	NA	0	0	1	NA	0	0	NA	0	0	NA	0	0	0	0	0
9/20/20	Europe	Czech Republic	Karlovy vary	cz2	North_America	50.3	13.1	September	COAU	F	1	7	0.522244686	159	30458	RM20CR0168	RM20CR0169	RM20CR0170	RM20CR0171	NA	NA	65	11	74	0	NA	0	0	1	NA	0	0	NA	0	0	NA	0	0	0	0	0
9/20/20	Europe	Czech Republic	Karlovy vary	cz2	North_America	50.3	13.1	September	COAU	M	0	NA	NA	NA	NA	RM20CR0172	RM20CR0173	RM20CR0174	NA	NA	NA	54	13	63	0	NA	0	0	1	NA	0	0	NA	0	0	NA	NA	NA	0	0	0
9/20/20	Europe	Czech Republic	Karlovy vary	cz2	North_America	50.3	13.1	September	ZALO	J	0	NA	NA	NA	NA	RM20CR0175	RM20CR0176	RM20CR0177	NA	NA	NA	23	5	7.5	0	NA	0	0	1	NA	0	0	NA	0	0	NA	NA	NA	0	0	0
10/2/20	Europe	Czech Republic	Karlovy vary	cz2	North_America	50.4	13.1	October	ZALO	J	1	6	2.668221942	182	6806	RM20CR0178	RM20CR0179	RM20CR0180	RM20CR0181	NA	NA	26	5	8	0	NA	0	0	1	NA	0	0	NA	0	0	NA	0	0	0	0	0
5/15/21	Europe	Czech Republic	Karlovy vary	cz2	North_America	50.3	13.0	May	ZALO	J	0	NA	NA	NA	NA	RM20CR0182	RM20CR0183	RM20CR0184	NA	NA	NA	49	8	25	0	NA	0	0	2	NA	0	0	NA	0	0	NA	NA	NA	0	0	0
5/15/21	Europe	Czech Republic	Karlovy vary	cz2	North_America	50.3	13.0	May	ZALO	F	0	NA	NA	NA	NA	RM20CR0185	RM20CR0186	RM20CR0187	NA	NA	NA	79	14	91	0	NA	0	0	2	NA	0	0	NA	0	0	NA	NA	NA	0	0	0
5/15/21	Europe	Czech Republic	Karlovy vary	cz2	North_America	50.3	13.0	May	NANA	M	1	7	0.203440791	112	55151	RM20CR0188	RM20CR0189	RM20CR0190	RM20CR0191	European	Eastern	87	17	91	0	NA	0	0	2	33.243	0.003496924	1	NA	0	0	29.627	0.261181258	1	2	1	0.003496924
5/28/21	Europe	Czech Republic	Karlovy vary	cz2	North_America	50.4	13.0	May	ZALO	F	1	7	0.194743545	152	78051	RM20CR0192	RM20CR0193	RM20CR0194	RM20CR0195	NA	NA	94	19	240	0	NA	0	0	2	NA	0	0	NA	0	0	NA	0	0	0	0	0
5/28/21	Europe	Czech Republic	Karlovy vary	cz2	North_America	50.4	13.0	May	ZALO	M	0	NA	NA	NA	NA	RM20CR0196	RM20CR0197	RM20CR0198	NA	NA	NA	112	27	375	0	NA	0	0	2	NA	0	0	NA	0	0	NA	NA	NA	0	0	0
5/29/21	Europe	Czech Republic	Karlovy vary	cz1	NA	50.4	13.3	May	ZALO	M	0	NA	NA	NA	NA	RM20CR0199	RM20CR0200	RM20CR0201	NA	NA	NA	113	28	419	0	NA	0	0	2	NA	0	0	NA	0	0	NA	NA	NA	0	0	0
5/29/21	Europe	Czech Republic	Karlovy vary	cz1	NA	50.4	13.3	May	NATE	M	0	NA	NA	NA	NA	RM20CR0202	RM20CR0203	RM20CR0204	NA	NA	NA	37	10	24	0	NA	0	0	2	NA	0	0	NA	0	0	NA	NA	NA	0	0	0
5/29/21	Europe	Czech Republic	Karlovy vary	cz1	NA	50.4	13.3	May	NATE	F	0	NA	NA	NA	NA	RM20CR0205	RM20CR0206	RM20CR0207	NA	NA	NA	48	13	48	0	NA	0	0	2	NA	0	0	NA	0	0	NA	NA	NA	0	0	0
6/6/21	Europe	Czech Republic	Karlovy vary	cz2	North_America	50.3	13.1	June	NANA	M	0	NA	NA	NA	NA	RM20CR0208	RM20CR0209	RM20CR0210	NA	NA	NA	61	14	75	0	NA	0	0	2	NA	0	0	NA	0	0	NA	NA	NA	0	0	0
6/6/21	Europe	Czech Republic	Karlovy vary	cz2	North_America	50.3	13.1	June	NANA	F	0	NA	NA	NA	NA	RM20CR0211	RM20CR0212	RM20CR0213	NA	NA	NA	67	18	147	0	NA	0	0	2	NA	0	0	NA	0	0	NA	NA	NA	0	0	0
6/6/21	Europe	Czech Republic	Karlovy vary	cz2	North_America	50.3	13.1	June	ZALO	F	0	NA	NA	NA	NA	RM20CR0214	RM20CR0215	RM20CR0216	NA	NA	NA	102	21.5	355	0	NA	0	0	2	NA	0	0	NA	0	0	NA	NA	NA	0	0	0
6/6/21	Europe	Czech Republic	Karlovy vary	cz2	North_America	50.3	13.1	June	ZALO	M	0	NA	NA	NA	NA	RM20CR0217	RM20CR0218	RM20CR0219	NA	NA	NA	113	29	475	0	NA	0	0	2	NA	0	0	NA	0	0	NA	NA	NA	0	0	0
6/6/21	Europe	Czech Republic	Karlovy vary	cz2	North_America	50.3	13.0	June	ZALO	F	1	12	3.255226542	525	16122	RM20CR0220	RM20CR0221	RM20CR0222	RM20CR0223	North_American	D/E	94	19	250	0	31.5195	0.16248418	1	2	34.053	0.051900012	1	NA	0	0	23.8305	5.387313008	1	3	1	0.16248418
6/13/21	Europe	Czech Republic	Karlovy vary	cz2	North_America	50.4	13.0	June	VIBE	F	0	NA	NA	NA	NA	RM20CR0224	RM20CR0225	RM20CR0226	NA	NA	NA	49	5.5	95	0	NA	0	0	2	NA	0	0	NA	0	0	NA	NA	NA	0	0	0
7/2/21	Europe	Czech Republic	Karlovy vary	cz1	NA	50.4	13.3	July	NATE	F	0	NA	NA	NA	NA	RM20CR0227	RM20CR0228	RM20CR0229	NA	NA	NA	59	12	120	0	NA	0	0	2	NA	0	0	NA	0	0	NA	NA	NA	0	0	0
7/2/21	Europe	Czech Republic	Karlovy vary	cz1	NA	50.4	13.3	July	NATE	M	0	NA	NA	NA	NA	RM20CR0230	RM20CR0231	RM20CR0232	NA	NA	NA	47	13	53	0	NA	0	0	2	NA	0	0	NA	0	0	NA	NA	NA	0	0	0
7/4/21	Europe	Czech Republic	Karlovy vary	cz2	North_America	50.4	13.0	July	VIBE	F	0	NA	NA	NA	NA	RM20CR0233	RM20CR0234	RM20CR0235	NA	NA	NA	60	6	130	0	NA	0	0	2	NA	0	0	NA	0	0	NA	NA	NA	0	0	0
7/6/21	Europe	Czech Republic	Karlovy vary	cz2	North_America	50.4	13.1	July	ZALO	F	0	NA	NA	NA	NA	RM20CR0236	RM20CR0237	RM20CR0238	NA	NA	NA	81	17	204	0	NA	0	0	2	NA	0	0	NA	0	0	NA	NA	NA	0	0	0
7/22/21	Europe	Czech Republic	Karlovy vary	cz1	NA	50.4	13.3	July	ZALO	M	0	NA	NA	NA	NA	RM20CR0239	RM20CR0240	RM20CR0241	NA	NA	NA	70	15	96	0	NA	0	0	1	NA	0	0	NA	0	0	NA	NA	NA	0	0	0
8/12/21	Europe	Czech Republic	Karlovy vary	cz2	North_America	50.4	13.1	August	ZALO	F	0	NA	NA	NA	NA	RM20CR0242	RM20CR0243	RM20CR0244	NA	NA	NA	105	23.5	275	0	NA	0	0	2	NA	0	0	NA	0	0	NA	NA	NA	0	0	0
8/12/21	Europe	Czech Republic	Karlovy vary	cz2	North_America	50.3	13.1	August	COAU	F	0	NA	NA	NA	NA	RM20CR0245	RM20CR0246	RM20CR0247	NA	NA	NA	54	10.5	85	0	NA	0	0	1	NA	0	0	NA	0	0	NA	NA	NA	0	0	0
8/12/21	Europe	Czech Republic	Karlovy vary	cz2	North_America	50.3	13.1	August	ZALO	F	0	NA	NA	NA	NA	RM20CR0248	RM20CR0249	RM20CR0250	NA	NA	NA	96	19	290	0	NA	0	0	1	NA	0	0	NA	0	0	NA	NA	NA	0	0	0
8/12/21	Europe	Czech Republic	Karlovy vary	cz2	North_America	50.3	13.1	August	NANA	M	0	NA	NA	NA	NA	RM20CR0251	RM20CR0252	RM20CR0253	NA	NA	NA	80	11	40	0	NA	0	0	1	NA	0	0	NA	0	0	NA	NA	NA	0	0	0
8/12/21	Europe	Czech Republic	Karlovy vary	cz2	North_America	50.3	13.1	August	ZALO	F	0	NA	NA	NA	NA	RM20CR0254	RM20CR0255	RM20CR0256	NA	NA	NA	88	17	223	0	NA	0	0	1	NA	0	0	NA	0	0	NA	NA	NA	0	0	0
8/12/21	Europe	Czech Republic	Karlovy vary	cz2	North_America	50.3	13.1	August	ZALO	M	0	NA	NA	NA	NA	RM20CR0257	RM20CR0258	RM20CR0256	NA	NA	NA	129	29	715	0	NA	0	0	1	NA	0	0	NA	0	0	NA	NA	NA	0	0	0
8/25/21	Europe	Czech Republic	Karlovy vary	cz2	North_America	50.4	13.0	August	VIBE	F	0	NA	NA	NA	NA	RM20CR0259	RM20CR0260	NA	NA	NA	NA	54	4	65	0	NA	0	0	1	NA	0	0	NA	NA	NA	NA	NA	NA	0	0	0
8/25/21	Europe	Czech Republic	Karlovy vary	cz2	North_America	50.4	12.8	August	VIBE	F	0	NA	NA	NA	NA	RM20CR0261	RM20CR0262	NA	NA	NA	NA	42	4	33	0	NA	0	0	1	NA	0	0	NA	NA	NA	NA	NA	NA	0	0	0
8/29/21	Europe	Czech Republic	Karlovy vary	cz2	North_America	50.3	13.0	August	ZALO	F	0	0	NA	NA	NA	RM20CR0263	RM20CR0264	RM20CR0265	NA	North_American	D/E	79	17	160	0	NA	0	0	1	38.6805	9.32E-05	1	NA	0	0	NA	NA	NA	1	1	9.32E-05
8/29/21	Europe	Czech Republic	Karlovy vary	cz2	North_America	50.3	13.0	August	ZALO	J	0	NA	NA	NA	NA	RM20CR0266	RM20CR0267	RM20CR0268	NA	NA	NA	50	3	40	0	NA	0	0	1	38.7	8.87E-05	1	NA	0	0	NA	NA	NA	1	1	8.87E-05
8/29/21	Europe	Czech Republic	Karlovy vary	cz2	North_America	50.3	13.0	August	COAU	J	0	NA	NA	NA	NA	RM20CR0269	RM20CR0270	RM20CR0271	NA	NA	NA	15	3	5	0	NA	0	0	1	NA	0	0	NA	0	0	NA	NA	NA	0	0	0
8/29/21	Europe	Czech Republic	Karlovy vary	cz2	North_America	50.3	13.0	August	COAU	J	0	NA	NA	NA	NA	RM20CR0272	RM20CR0273	RM20CR0274	NA	NA	NA	15	3	5	0	NA	0	0	1	NA	0	0	NA	0	0	NA	NA	NA	0	0	0
8/31/21	Europe	Czech Republic	Karlovy vary	cz2	North_America	50.3	13.0	August	ZALO	M	0	NA	NA	NA	NA	RM20CR0275	RM20CR0276	RM20CR0277	NA	NA	NA	97	22	270	0	NA	0	0	1	NA	0	0	NA	0	0	NA	NA	NA	0	0	0
8/31/21	Europe	Czech Republic	Karlovy vary	cz2	North_America	50.3	13.0	August	ZALO	M	0	NA	NA	NA	NA	RM20CR0278	RM20CR0279	RM20CR0280	NA	NA	NA	88	20	185	0	NA	0	0	1	NA	0	0	NA	0	0	NA	NA	NA	0	0	0
9/2/21	Europe	Czech Republic	Karlovy vary	cz2	North_America	50.3	13.0	September	NANA	J	0	NA	NA	NA	NA	RM20CR0281	RM20CR0282	RM20CR0283	NA	NA	NA	24	5.5	10	0	NA	0	0	1	NA	0	0	NA	0	0	NA	NA	NA	0	0	0
9/4/21	Europe	Czech Republic	Karlovy vary	cz1	NA	50.4	13.3	September	ZALO	M	0	NA	NA	NA	NA	RM20CR0284	RM20CR0285	RM20CR0286	NA	NA	NA	135	28.5	775	0	NA	0	0	1	NA	0	0	NA	0	0	NA	NA	NA	0	0	0
9/13/21	Europe	Czech Republic	Karlovy vary	cz2	North_America	50.3	13.1	September	ZALO	J	0	NA	NA	NA	NA	RM20CR0287	RM20CR0288	RM20CR0289	NA	NA	NA	26	5.5	8	0	NA	0	0	2	NA	0	0	NA	0	0	NA	NA	NA	0	0	0
9/13/21	Europe	Czech Republic	Karlovy vary	cz2	North_America	50.3	13.1	September	ZALO	J	0	NA	NA	NA	NA	RM20CR0290	RM20CR0291	RM20CR0292	NA	NA	NA	31	6.5	12.5	0	NA	0	0	2	NA	0	0	NA	0	0	NA	NA	NA	0	0	0
9/13/21	Europe	Czech Republic	Karlovy vary	cz2	North_America	50.3	13.1	September	ZALO	J	0	NA	NA	NA	NA	RM20CR0293	RM20CR0294	RM20CR0295	NA	NA	NA	28	5.5	9.5	0	NA	0	0	2	NA	0	0	NA	0	0	NA	NA	NA	0	0	0
9/13/21	Europe	Czech Republic	Karlovy vary	cz2	North_America	50.3	13.1	September	ZALO	J	0	NA	NA	NA	NA	RM20CR0296	RM20CR0297	RM20CR0298	NA	NA	NA	27	5.5	9.5	0	NA	0	0	2	NA	0	0	NA	0	0	NA	NA	NA	0	0	0
6/3/22	Europe	France	Franche-Comte	fr4	NA	47.3	6.2	June	ZALO	F	0	NA	NA	NA	NA	AM21FR0001	NA	NA	AM21FR0002	NA	NA	93	21	270	0	NA	0	0	1	NA	NA	NA	NA	NA	NA	NA	0	0	0	0	0
6/4/22	Europe	France	Franche-Comte	fr8	North_America	47.0	6.2	June	VIBE	F	0	NA	NA	NA	NA	AM21FR0003	NA	NA	NA	NA	NA	50	7	97	0	NA	0	0	1	NA	NA	NA	NA	NA	NA	NA	NA	NA	0	0	0
6/4/22	Europe	France	Franche-Comte	fr8	North_America	46.8	6.2	June	VIBE	F	0	NA	NA	NA	NA	AM21FR0004	NA	NA	NA	NA	NA	50	6	NA	0	NA	0	0	1	NA	NA	NA	NA	NA	NA	NA	NA	NA	0	0	0
6/6/22	Europe	France	Franche-Comte	fr3	NA	47.4	6.8	June	VIAS	F	0	NA	NA	NA	NA	AM21FR0005	NA	NA	NA	NA	NA	22	2	8	0	NA	0	0	1	NA	NA	NA	NA	NA	NA	NA	NA	NA	0	0	0
6/6/22	Europe	France	Franche-Comte	fr3	NA	47.4	6.8	June	VIAS	F	0	NA	NA	NA	NA	AM21FR0006	NA	NA	NA	NA	NA	61	9	211	0	NA	0	0	1	NA	NA	NA	NA	NA	NA	NA	NA	NA	0	0	0
6/6/22	Europe	France	Franche-Comte	fr3	NA	47.4	6.8	June	VIAS	F	0	NA	NA	NA	NA	AM21FR0007	NA	NA	NA	NA	NA	57	6	150	0	NA	0	0	1	NA	NA	NA	NA	NA	NA	NA	NA	NA	0	0	0
6/6/22	Europe	France	Franche-Comte	fr3	NA	47.4	6.8	June	COAU	F	1	NA	NA	NA	NA	AM21FR0008	NA	NA	AM21FR0009	NA	NA	53	9	66	0	NA	0	0	1	NA	NA	NA	NA	NA	NA	NA	0	0	0	0	0
6/6/22	Europe	France	Franche-Comte	fr3	NA	47.4	6.8	June	VIAS	M	0	NA	NA	NA	NA	AM21FR0010	NA	NA	NA	NA	NA	48	8	63	0	NA	0	0	1	NA	NA	NA	NA	NA	NA	NA	NA	NA	0	0	0
5/18/22	Europe	France	Franche-Comte	fr4	NA	47.3	6.2	May	ZALO	F	1	NA	NA	NA	NA	AM21FR0100	NA	NA	AM21FR0101	NA	NA	105	20	247	0	NA	0	0	1	NA	NA	NA	NA	NA	NA	NA	0	0	0	0	0
6/6/22	Europe	France	Franche-Comte	fr3	NA	47.4	6.8	June	VIAS	F	0	NA	NA	NA	NA	AM21FR0011	NA	NA	NA	NA	NA	20	6	16	0	NA	0	0	1	NA	NA	NA	NA	NA	NA	NA	NA	NA	0	0	0
6/7/22	Europe	France	Franche-Comte	fr4	NA	47.3	6.2	June	NAHE	M	0	NA	NA	NA	NA	AM21FR0012	NA	NA	NA	NA	NA	75	17	250	0	NA	0	0	1	NA	NA	NA	NA	NA	NA	NA	NA	NA	0	0	0
6/7/22	Europe	France	Franche-Comte	fr4	NA	47.3	6.2	June	HIVI	M	0	NA	NA	NA	NA	AM21FR0013	NA	NA	NA	NA	NA	62	24	87	0	NA	0	0	1	NA	NA	NA	NA	NA	NA	NA	NA	NA	0	0	0
6/10/22	Europe	France	Franche-Comte	fr8	North_America	47.0	6.0	June	NAHE	F	1	NA	NA	NA	NA	AM21FR0015	NA	NA	AM21FR0016	NA	NA	87	19	364	0	NA	0	0	1	NA	NA	NA	NA	NA	NA	NA	0	0	0	0	0
6/10/22	Europe	France	Franche-Comte	fr8	North_America	47.0	6.0	June	ZALO	M	1	7	0.108806677	75	68495	AM21FR0017	NA	NA	AM21FR0018	North_American	D/E	108	28	456	0	NA	0	0	1	NA	NA	NA	NA	NA	NA	32.77	0.015499818	1	1	1	0
6/10/22	Europe	France	Franche-Comte	fr8	North_America	47.0	6.0	June	ZALO	M	1	8	0.05125235	50	97098	AM21FR0019	NA	NA	AM21FR0020	North_American	D/E	111	22	370	0	NA	0	0	1	NA	NA	NA	NA	NA	NA	33.836	0.006508041	1	1	1	0
6/10/22	Europe	France	Franche-Comte	fr8	North_America	47.0	6.2	June	VIBE	M	0	NA	NA	NA	NA	AM21FR0021	NA	NA	NA	NA	NA	25	4	14	0	NA	0	0	1	NA	NA	NA	NA	NA	NA	NA	NA	NA	0	0	0
6/13/22	Europe	France	Franche-Comte	fr4	NA	47.3	6.2	June	NAMA	M	0	NA	NA	NA	NA	AM21FR0022	NA	NA	NA	NA	NA	38	10	30.5	0	NA	0	0	1	NA	NA	NA	NA	NA	NA	NA	NA	NA	0	0	0
6/16/22	Europe	France	Franche-Comte	fr8	North_America	47.1	6.0	June	NAHE	F	0	NA	NA	NA	NA	AM21FR0023	NA	NA	NA	NA	NA	76	16	214	0	NA	0	0	1	NA	NA	NA	NA	NA	NA	NA	NA	NA	0	0	0
6/21/22	Europe	France	Franche-Comte	fr4	NA	47.3	6.2	June	NAMA	F	0	NA	NA	NA	NA	AM21FR0024	NA	NA	AM21FR0025	NA	NA	29	7	15.3	0	NA	0	0	1	NA	NA	NA	NA	NA	NA	NA	0	0	0	0	0
6/22/22	Europe	France	Franche-Comte	fr4	NA	47.3	6.2	June	ZALO	M	0	NA	NA	NA	NA	AM21FR0026	NA	NA	NA	NA	NA	72	15	NA	0	NA	0	0	1	NA	NA	NA	NA	NA	NA	NA	NA	NA	0	0	0
6/24/22	Europe	France	Franche-Comte	fr8	North_America	47.0	6.0	June	ZALO	F	0	NA	NA	NA	NA	AM21FR0027	NA	NA	AM21FR0028	NA	NA	89	18	176	0	NA	0	0	1	NA	NA	NA	NA	NA	NA	NA	0	0	0	0	0
6/24/22	Europe	France	Franche-Comte	fr8	North_America	47.0	6.0	June	NAHE	M	0	NA	NA	NA	NA	AM21FR0029	NA	NA	NA	NA	NA	31	8	20	0	NA	0	0	1	NA	NA	NA	NA	NA	NA	NA	NA	NA	0	0	0
5/26/21	Europe	France	Franche-Comte	fr4	NA	47.3	6.2	May	NAMA	M	0	NA	NA	NA	NA	AM21FR0030	NA	NA	NA	NA	NA	NA	NA	NA	0	NA	0	0	1	NA	NA	NA	NA	NA	NA	NA	NA	NA	0	0	0
6/15/20	Europe	France	Franche-Comte	fr4	NA	47.3	6.2	June	NAMA	F	0	NA	NA	NA	NA	AM21FR0031	NA	NA	NA	NA	NA	NA	NA	NA	0	NA	0	0	1	NA	NA	NA	NA	NA	NA	NA	NA	NA	0	0	0
3/27/22	Europe	France	Franche-Comte	fr5	NA	47.2	6.5	March	VIAS	F	0	NA	NA	NA	NA	AM21FR0081	NA	NA	NA	NA	NA	19	3	30	0	NA	0	0	1	NA	NA	NA	NA	NA	NA	NA	NA	NA	0	0	0
3/27/22	Europe	France	Franche-Comte	fr5	NA	47.2	6.5	March	VIAS	F	0	NA	NA	NA	NA	AM21FR0082	NA	NA	NA	NA	NA	54	5	105	0	NA	0	0	1	NA	NA	NA	NA	NA	NA	NA	NA	NA	0	0	0
3/27/22	Europe	France	Franche-Comte	fr5	NA	47.2	6.5	March	VIAS	F	0	NA	NA	NA	NA	AM21FR0083	NA	NA	NA	NA	NA	62	8	195	0	NA	0	0	1	NA	NA	NA	NA	NA	NA	NA	NA	NA	0	0	0
5/3/22	Europe	France	Franche-Comte	fr4	NA	47.3	6.2	May	ZALO	M	0	NA	NA	NA	NA	AM21FR0084	NA	NA	NA	NA	NA	93	25	320	0	NA	0	0	1	NA	NA	NA	NA	NA	NA	NA	NA	NA	0	0	0
5/3/22	Europe	France	Franche-Comte	fr4	NA	47.3	6.2	May	ZALO	M	0	NA	NA	NA	NA	AM21FR0085	NA	NA	NA	NA	NA	68.5	16.5	109	0	NA	0	0	1	NA	NA	NA	NA	NA	NA	NA	NA	NA	0	0	0
5/14/22	Europe	France	Franche-Comte	fr5	NA	47.2	6.5	May	VIAS	F	0	NA	NA	NA	NA	AM21FR0086	NA	NA	NA	NA	NA	32	3	31	0	NA	0	0	1	NA	NA	NA	NA	NA	NA	NA	NA	NA	0	0	0
5/14/22	Europe	France	Franche-Comte	fr5	NA	47.2	6.5	May	VIAS	F	0	NA	NA	NA	NA	AM21FR0087	NA	NA	NA	NA	NA	68	6	205	0	NA	0	0	1	NA	NA	NA	NA	NA	NA	NA	NA	NA	0	0	0
5/17/22	Europe	France	Franche-Comte	fr4	NA	47.3	6.2	May	NAMA	F	0	NA	NA	NA	NA	AM21FR0088	NA	NA	AM21FR0089	NA	NA	56	9	66.8	0	NA	0	0	1	NA	NA	NA	NA	NA	NA	NA	0	0	0	0	0
5/18/22	Europe	France	Franche-Comte	fr4	NA	47.3	6.2	May	NAMA	M	1	NA	NA	NA	NA	AM21FR0090	NA	NA	AM21FR0091	NA	NA	52	10	42	0	NA	0	0	1	NA	NA	NA	NA	NA	NA	NA	0	0	0	0	0
5/18/22	Europe	France	Franche-Comte	fr4	NA	47.3	6.2	May	NAMA	M	0	NA	NA	NA	NA	AM21FR0092	NA	NA	AM21FR0093	NA	NA	42.5	9.5	22.8	0	NA	0	0	1	NA	NA	NA	NA	NA	NA	NA	0	0	0	0	0
5/18/22	Europe	France	Franche-Comte	fr4	NA	47.3	6.2	May	NAMA	M	0	NA	NA	NA	NA	AM21FR0094	NA	NA	NA	NA	NA	21.5	4.5	4	0	NA	0	0	1	NA	NA	NA	NA	NA	NA	NA	NA	NA	0	0	0
5/18/22	Europe	France	Franche-Comte	fr4	NA	47.3	6.2	May	NAMA	M	0	NA	NA	NA	NA	AM21FR0095	NA	NA	NA	NA	NA	32	6	9.6	0	NA	0	0	1	NA	NA	NA	NA	NA	NA	NA	NA	NA	0	0	0
5/18/22	Europe	France	Franche-Comte	fr4	NA	47.3	6.2	May	NAMA	M	0	NA	NA	NA	NA	AM21FR0096	NA	NA	AM21FR0097	NA	NA	26	6	7	0	NA	0	0	1	NA	NA	NA	NA	NA	NA	NA	0	0	0	0	0
5/18/22	Europe	France	Franche-Comte	fr4	NA	47.3	6.2	May	ZALO	M	0	NA	NA	NA	NA	AM21FR0098	NA	NA	AM21FR0099	NA	NA	156	30	619	0	NA	0	0	1	NA	NA	NA	NA	NA	NA	NA	0	0	0	0	0
5/19/22	Europe	France	Franche-Comte	fr8	North_America	47.0	6.0	May	ZALO	M	0	NA	NA	NA	NA	AM21FR0102	NA	NA	AM21FR0103	NA	NA	122	28	279	0	NA	0	0	1	NA	NA	NA	NA	NA	NA	NA	0	0	0	0	0
5/19/22	Europe	France	Franche-Comte	fr8	North_America	47.0	6.0	May	ZALO	F	1	NA	NA	NA	NA	AM21FR0104	NA	NA	AM21FR0105	NA	NA	109	19	250	0	NA	0	0	1	NA	NA	NA	NA	NA	NA	NA	0	0	0	0	0
5/19/22	Europe	France	Franche-Comte	fr8	North_America	47.0	6.0	May	ZALO	F	1	NA	NA	NA	NA	AM21FR0106	NA	NA	AM21FR0107	NA	NA	99	17	166	0	NA	0	0	1	NA	NA	NA	NA	NA	NA	NA	0	0	0	0	0
5/19/22	Europe	France	Franche-Comte	fr8	North_America	47.0	6.0	May	ZALO	M	0	NA	NA	NA	NA	AM21FR0108	NA	NA	AM21FR0109	NA	NA	148	28	664	0	NA	0	0	1	NA	NA	NA	NA	NA	NA	NA	0	0	0	0	0
5/19/22	Europe	France	Franche-Comte	fr8	North_America	47.0	6.0	May	HIVI	F	1	10	0.28231328	271	95834	AM21FR0110	NA	NA	AM21FR0111	North_American	D/E	112	20	245	0	NA	0	0	1	NA	NA	NA	NA	NA	NA	39.089	0.000191682	1	1	1	0
5/19/22	Europe	France	Franche-Comte	fr8	North_America	47.0	6.0	May	HIVI	M	1	NA	NA	NA	NA	AM21FR0112	NA	NA	AM21FR0113	NA	NA	136	21	500	0	NA	0	0	1	NA	NA	NA	NA	NA	NA	NA	0	0	0	0	0
5/19/22	Europe	France	Franche-Comte	fr8	North_America	47.0	6.0	May	HIVI	F	0	NA	NA	NA	NA	AM21FR0114	NA	NA	AM21FR0115	NA	NA	94	15	158	0	NA	0	0	1	NA	NA	NA	NA	NA	NA	NA	0	0	0	0	0
5/19/22	Europe	France	Franche-Comte	fr8	North_America	47.0	6.0	May	HIVI	M	0	NA	NA	NA	NA	AM21FR0116	NA	NA	AM21FR0117	NA	NA	133.5	34	314	0	NA	0	0	1	NA	NA	NA	NA	NA	NA	NA	0	0	0	0	0
5/19/22	Europe	France	Franche-Comte	fr8	North_America	46.9	5.9	May	VIAS	F	0	NA	NA	NA	NA	AM21FR0118	NA	NA	NA	NA	NA	69	6	213	0	NA	0	0	1	NA	NA	NA	NA	NA	NA	NA	NA	NA	0	0	0
5/19/22	Europe	France	Franche-Comte	fr8	North_America	46.9	5.9	May	VIAS	F	0	NA	NA	NA	NA	AM21FR0119	NA	NA	NA	NA	NA	72	8	250	0	NA	0	0	1	NA	NA	NA	NA	NA	NA	NA	NA	NA	0	0	0
5/19/22	Europe	France	Franche-Comte	fr8	North_America	46.9	5.9	May	COAU	F	1	NA	NA	NA	NA	AM21FR0120	NA	NA	AM21FR0121	NA	NA	54	9	55	0	NA	0	0	1	NA	NA	NA	NA	NA	NA	NA	0	0	0	0	0
5/23/22	Europe	France	Franche-Comte	fr8	North_America	46.9	6.2	May	VIBE	F	0	NA	NA	NA	NA	AM21FR0122	NA	NA	AM21FR0123	NA	NA	58	6.5	127	0	NA	0	0	1	NA	NA	NA	NA	NA	NA	NA	0	0	0	0	0
5/23/22	Europe	France	Franche-Comte	fr8	North_America	46.9	6.3	May	VIBE	F	0	NA	NA	NA	NA	AM21FR0124	NA	NA	NA	NA	NA	48	4	58	0	NA	0	0	1	NA	NA	NA	NA	NA	NA	NA	NA	NA	0	0	0
5/23/22	Europe	France	Franche-Comte	fr8	North_America	46.9	6.2	May	COAU	F	1	NA	NA	NA	NA	AM21FR0125	NA	NA	AM21FR0126	NA	NA	61	11	67	0	NA	0	0	1	NA	NA	NA	NA	NA	NA	NA	0	0	0	0	0
5/23/22	Europe	France	Franche-Comte	fr8	North_America	46.9	6.2	May	VIBE	F	0	NA	NA	NA	NA	AM21FR0127	NA	NA	AM21FR0128	NA	NA	55	8	115	0	NA	0	0	1	NA	NA	NA	NA	NA	NA	NA	0	0	0	0	0
5/25/22	Europe	France	Franche-Comte	fr4	NA	47.3	6.2	May	HIVI	F	0	NA	NA	NA	NA	AM21FR0129	NA	NA	AM21FR0130	NA	NA	76	26	144	0	NA	0	0	1	NA	NA	NA	NA	NA	NA	NA	0	0	0	0	0
5/25/22	Europe	France	Franche-Comte	fr4	NA	47.3	6.2	May	NAMA	M	0	NA	NA	NA	NA	AM21FR0131	NA	NA	NA	NA	NA	31	9	17.5	0	NA	0	0	1	NA	NA	NA	NA	NA	NA	NA	NA	NA	0	0	0
5/25/22	Europe	France	Franche-Comte	fr4	NA	47.3	6.2	May	HIVI	M	0	NA	NA	NA	NA	AM21FR0132	NA	NA	NA	NA	NA	52	20	46	0	NA	0	0	1	NA	NA	NA	NA	NA	NA	NA	NA	NA	0	0	0
5/25/22	Europe	France	Franche-Comte	fr4	NA	47.3	6.2	May	NAHE	M	0	NA	NA	NA	NA	AM21FR0133	NA	NA	NA	NA	NA	18.5	3.5	3	0	NA	0	0	1	NA	NA	NA	NA	NA	NA	NA	NA	NA	0	0	0
5/25/22	Europe	France	Franche-Comte	fr4	NA	47.3	6.2	May	ZALO	M	0	NA	NA	NA	NA	AM21FR0134	NA	NA	AM21FR0135	NA	NA	120	30	571	0	NA	0	0	1	NA	NA	NA	NA	NA	NA	NA	0	0	0	0	0
5/25/22	Europe	France	Franche-Comte	fr4	NA	47.3	6.2	May	ZALO	F	0	NA	NA	NA	NA	AM21FR0136	NA	NA	NA	NA	NA	105	19	266	0	NA	0	0	1	NA	NA	NA	NA	NA	NA	NA	NA	NA	0	0	0
5/25/22	Europe	France	Franche-Comte	fr4	NA	47.3	6.2	May	ZALO	M	0	NA	NA	NA	NA	AM21FR0137	NA	NA	NA	NA	NA	100	24	241	0	NA	0	0	1	NA	NA	NA	NA	NA	NA	NA	NA	NA	0	0	0
5/31/22	Europe	France	Franche-Comte	fr2	NA	47.7	6.5	May	COAU	F	0	NA	NA	NA	NA	AM21FR0138	NA	NA	NA	NA	NA	42	8	39	0	NA	0	0	1	NA	NA	NA	NA	NA	NA	NA	NA	NA	0	0	0
6/1/22	Europe	France	Franche-Comte	fr4	NA	47.3	6.2	June	NAMA	F	0	NA	NA	NA	NA	AM21FR0139	NA	NA	NA	NA	NA	47	10	71.6	0	NA	0	0	1	NA	NA	NA	NA	NA	NA	NA	NA	NA	0	0	0
6/1/22	Europe	France	Franche-Comte	fr4	NA	47.3	6.2	June	ZALO	M	0	NA	NA	NA	NA	AM21FR0140	NA	NA	NA	NA	NA	87	20	216	0	NA	0	0	1	NA	NA	NA	NA	NA	NA	NA	NA	NA	0	0	0
6/2/22	Europe	France	Franche-Comte	fr8	North_America	47.2	5.7	June	NAMA	M	0	NA	NA	NA	NA	AM21FR0141	NA	NA	NA	NA	NA	35	9	16	0	NA	0	0	1	NA	NA	NA	NA	NA	NA	NA	NA	NA	0	0	0
6/2/22	Europe	France	Franche-Comte	fr8	North_America	47.1	5.7	June	HIVI	F	0	NA	NA	NA	NA	AM21FR0142	NA	NA	NA	NA	NA	80	30	112	0	NA	0	0	1	NA	NA	NA	NA	NA	NA	NA	NA	NA	0	0	0
6/2/22	Europe	France	Franche-Comte	fr8	North_America	47.1	5.7	June	NAMA	F	0	NA	NA	NA	NA	AM21FR0143	NA	NA	NA	NA	NA	50	10	86	0	NA	0	0	1	NA	NA	NA	NA	NA	NA	NA	NA	NA	0	0	0
6/2/22	Europe	France	Franche-Comte	fr8	North_America	47.1	5.7	June	NAMA	M	0	NA	NA	NA	NA	AM21FR0144	NA	NA	NA	NA	NA	43	9	29	0	NA	0	0	1	NA	NA	NA	NA	NA	NA	NA	NA	NA	0	0	0
6/2/22	Europe	France	Franche-Comte	fr8	North_America	47.2	5.7	June	NAMA	M	0	NA	NA	NA	NA	AM21FR0145	NA	NA	NA	NA	NA	27	6	12	0	NA	0	0	1	NA	NA	NA	NA	NA	NA	NA	NA	NA	0	0	0
6/2/22	Europe	France	Franche-Comte	fr8	North_America	47.2	5.7	June	NAMA	M	0	NA	NA	NA	NA	AM21FR0146	NA	NA	NA	NA	NA	38	11	31	0	NA	0	0	1	NA	NA	NA	NA	NA	NA	NA	NA	NA	0	0	0
6/2/22	Europe	France	Franche-Comte	fr8	North_America	47.2	5.7	June	NAMA	F	0	NA	NA	NA	NA	AM21FR0147	NA	NA	AM21FR0148	NA	NA	58	12	140	0	NA	0	0	1	NA	NA	NA	NA	NA	NA	NA	0	0	0	0	0
6/6/22	Europe	France	Franche-Comte	fr8	North_America	46.9	6.4	June	NAHE	F	0	NA	NA	NA	NA	AM21FR0150	NA	NA	NA	NA	NA	97	19	800	0	NA	0	0	1	NA	NA	NA	NA	NA	NA	NA	NA	NA	0	0	0
6/6/22	Europe	France	Franche-Comte	fr8	North_America	46.9	6.4	June	NAHE	F	0	NA	NA	NA	NA	AM21FR0151	NA	NA	AM21FR0152	NA	NA	104	16	NA	0	NA	0	0	1	NA	NA	NA	NA	NA	NA	NA	0	0	0	0	0
6/6/22	Europe	France	Franche-Comte	fr8	North_America	46.9	6.4	June	NAHE	F	0	NA	NA	NA	NA	AM21FR0153	NA	NA	NA	NA	NA	79	13	NA	0	NA	0	0	1	NA	NA	NA	NA	NA	NA	NA	NA	NA	0	0	0
6/23/22	Europe	France	Franche-Comte	fr8	North_America	46.9	5.8	June	HIVI	NA	0	NA	NA	NA	NA	AM21FR0155	NA	NA	NA	NA	NA	61	18	25	0	NA	0	0	1	NA	NA	NA	NA	NA	NA	NA	NA	NA	0	0	0
9/23/21	Europe	France	Franche-Comte	fr7	NA	46.3	5.6	September	HIVI	M	0	NA	NA	NA	NA	AM21FR0156	NA	NA	NA	NA	NA	NA	NA	NA	0	NA	0	0	1	NA	NA	NA	NA	NA	NA	NA	NA	NA	0	0	0
9/23/21	Europe	France	Franche-Comte	fr7	NA	46.3	5.6	September	HIVI	M	0	NA	NA	NA	NA	AM21FR0157	NA	NA	NA	NA	NA	NA	NA	NA	0	NA	0	0	1	NA	NA	NA	NA	NA	NA	NA	NA	NA	0	0	0
9/23/21	Europe	France	Franche-Comte	fr7	NA	46.3	5.6	September	COAU	NA	0	NA	NA	NA	NA	AM21FR0158	NA	NA	NA	NA	NA	NA	NA	NA	0	NA	0	0	1	NA	NA	NA	NA	NA	NA	NA	NA	NA	0	0	0
9/23/21	Europe	France	Franche-Comte	fr7	NA	46.3	5.6	September	COAU	M	0	NA	NA	NA	NA	AM21FR0159	NA	NA	NA	NA	NA	NA	NA	NA	0	NA	0	0	1	NA	NA	NA	NA	NA	NA	NA	NA	NA	0	0	0
4/13/22	Europe	France	Franche-Comte	fr8	North_America	46.8	6.1	April	NAHE	M	0	NA	NA	NA	NA	AM21FR0161	NA	NA	AM21FR0162	NA	NA	60.3	11.2	82	0	NA	0	0	1	NA	NA	NA	NA	NA	NA	NA	0	0	0	0	0
5/3/22	Europe	France	Franche-Comte	fr3	NA	47.4	6.8	May	VIAS	F	0	NA	NA	NA	NA	AM21FR0163	NA	NA	NA	NA	NA	63.8	5	203	0	NA	0	0	1	NA	NA	NA	NA	NA	NA	NA	NA	NA	0	0	0
5/14/22	Europe	France	Franche-Comte	fr5	NA	47.2	6.6	May	COAU	F	0	NA	NA	NA	NA	AM21FR0164	NA	NA	AM21FR0165	NA	NA	78	14	190	0	NA	0	0	1	NA	NA	NA	NA	NA	NA	NA	0	0	0	0	0
3/16/22	Europe	France	Franche-Comte	fr8	North_America	46.8	6.2	March	VIBE	M	0	NA	NA	NA	NA	AM21FR0241	NA	NA	NA	NA	NA	47.5	10.4	106	0	NA	0	0	1	NA	NA	NA	NA	NA	NA	NA	NA	NA	0	0	0
3/25/22	Europe	France	Franche-Comte	fr8	North_America	46.8	6.2	March	VIBE	F	0	NA	NA	NA	NA	AM21FR0242	NA	NA	NA	NA	NA	58.5	5.7	110	0	NA	0	0	1	NA	NA	NA	NA	NA	NA	NA	NA	NA	0	0	0
3/25/22	Europe	France	Franche-Comte	fr8	North_America	46.8	6.2	March	VIBE	F	0	NA	NA	NA	NA	AM21FR0243	NA	NA	NA	NA	NA	56.5	4.8	118	0	NA	0	0	1	NA	NA	NA	NA	NA	NA	NA	NA	NA	0	0	0
3/25/22	Europe	France	Franche-Comte	fr8	North_America	46.8	6.2	March	VIBE	M	0	NA	NA	NA	NA	AM21FR0244	NA	NA	AM21FR0245	NA	NA	42.7	7.4	70	0	NA	0	0	1	NA	NA	NA	NA	NA	NA	NA	0	0	0	0	0
3/25/22	Europe	France	Franche-Comte	fr8	North_America	46.8	6.2	March	COAU	M	0	NA	NA	NA	NA	AM21FR0246	NA	NA	NA	NA	NA	45.1	12.8	44	0	NA	0	0	1	NA	NA	NA	NA	NA	NA	NA	NA	NA	0	0	0
4/19/22	Europe	France	Franche-Comte	fr8	North_America	46.8	6.2	April	COAU	M	1	NA	NA	NA	NA	AM21FR0247	NA	NA	AM21FR0248	NA	NA	45.5	13	55	0	NA	0	0	1	NA	NA	NA	NA	NA	NA	NA	0	0	0	0	0
6/17/22	Europe	France	Franche-Comte	fr4	NA	47.3	6.3	June	NAHE	NA	0	NA	NA	NA	NA	AM21FR0249	NA	NA	AM21FR0250	NA	NA	33.9	7.5	25	0	NA	0	0	1	NA	NA	NA	NA	NA	NA	NA	0	0	0	0	0
4/12/22	Europe	France	Franche-Comte	fr4	NA	47.3	6.2	April	ZALO	M	1	NA	NA	NA	NA	AM21FR0321	NA	NA	AM21FR0322	NA	NA	105	18	375	0	NA	0	0	1	NA	NA	NA	NA	NA	NA	NA	0	0	0	0	0
4/12/22	Europe	France	Franche-Comte	fr4	NA	47.3	6.2	April	ZALO	M	0	NA	NA	NA	NA	AM21FR0323	NA	NA	AM21FR0324	NA	NA	77	13	114	0	NA	0	0	1	NA	NA	NA	NA	NA	NA	NA	0	0	0	0	0
4/12/22	Europe	France	Franche-Comte	fr4	NA	47.3	6.2	April	ZALO	M	0	NA	NA	NA	NA	AM21FR0325	NA	NA	AM21FR0326	NA	NA	53	9	34	0	NA	0	0	1	NA	NA	NA	NA	NA	NA	NA	0	0	0	0	0
4/12/22	Europe	France	Franche-Comte	fr4	NA	47.3	6.2	April	NAMA	M	0	NA	NA	NA	NA	AM21FR0327	NA	NA	AM21FR0328	NA	NA	20	5.5	6	0	NA	0	0	1	NA	NA	NA	NA	NA	NA	NA	0	0	0	0	0
4/13/22	Europe	France	Franche-Comte	fr4	NA	47.3	6.2	April	NAMA	M	0	NA	NA	NA	NA	AM21FR0329	NA	NA	AM21FR0330	NA	NA	34	9	32	0	NA	0	0	1	NA	NA	NA	NA	NA	NA	NA	0	0	0	0	0
4/13/22	Europe	France	Franche-Comte	fr4	NA	47.3	6.2	April	HIVI	F	0	NA	NA	NA	NA	AM21FR0331	NA	NA	NA	NA	NA	72	26	121	0	NA	0	0	1	NA	NA	NA	NA	NA	NA	NA	NA	NA	0	0	0
4/14/22	Europe	France	Franche-Comte	fr8	North_America	46.3	5.6	April	ZALO	F	0	NA	NA	NA	NA	AM21FR0332	NA	NA	NA	NA	NA	82	18	183	0	NA	0	0	1	NA	NA	NA	NA	NA	NA	NA	NA	NA	0	0	0
4/14/22	Europe	France	Franche-Comte	fr8	North_America	46.3	5.6	April	HIVI	M	0	NA	NA	NA	NA	AM21FR0333	NA	NA	NA	NA	NA	80	31	189	0	NA	0	0	1	NA	NA	NA	NA	NA	NA	NA	NA	NA	0	0	0
4/14/22	Europe	France	Franche-Comte	fr8	North_America	46.3	5.6	April	NAMA	M	0	NA	NA	NA	NA	AM21FR0334	NA	NA	NA	NA	NA	49	11	69	0	NA	0	0	1	NA	NA	NA	NA	NA	NA	NA	NA	NA	0	0	0
4/14/22	Europe	France	Franche-Comte	fr8	North_America	46.3	5.6	April	NAMA	M	0	NA	NA	NA	NA	AM21FR0335	NA	NA	NA	NA	NA	45	8	56	0	NA	0	0	1	NA	NA	NA	NA	NA	NA	NA	NA	NA	0	0	0
4/14/22	Europe	France	Franche-Comte	fr8	North_America	46.3	5.6	April	HIVI	M	0	NA	NA	NA	NA	AM21FR0336	NA	NA	NA	NA	NA	74	29	166	0	NA	0	0	1	NA	NA	NA	NA	NA	NA	NA	NA	NA	0	0	0
4/14/22	Europe	France	Franche-Comte	fr8	North_America	46.3	5.6	April	ZALO	F	0	NA	NA	NA	NA	AM21FR0337	NA	NA	NA	NA	NA	73	18	146	0	NA	0	0	1	NA	NA	NA	NA	NA	NA	NA	NA	NA	0	0	0
4/14/22	Europe	France	Franche-Comte	fr8	North_America	46.3	5.6	April	ZALO	M	0	NA	NA	NA	NA	AM21FR0338	NA	NA	NA	NA	NA	72	14	45	0	NA	0	0	1	NA	NA	NA	NA	NA	NA	NA	NA	NA	0	0	0
4/15/22	Europe	France	Franche-Comte	fr4	NA	47.3	6.2	April	HIVI	M	0	NA	NA	NA	NA	AM21FR0339	NA	NA	NA	NA	NA	102	39	400	0	NA	0	0	1	NA	NA	NA	NA	NA	NA	NA	NA	NA	0	0	0
4/19/22	Europe	France	Franche-Comte	fr4	NA	47.3	6.2	April	ZALO	F	0	NA	NA	NA	NA	AM21FR0340	NA	NA	NA	NA	NA	53	11	51	0	NA	0	0	1	NA	NA	NA	NA	NA	NA	NA	NA	NA	0	0	0
4/19/22	Europe	France	Franche-Comte	fr4	NA	47.3	6.2	April	ZALO	M	0	NA	NA	NA	NA	AM21FR0341	NA	NA	NA	NA	NA	55	15	57	0	NA	0	0	1	NA	NA	NA	NA	NA	NA	NA	NA	NA	0	0	0
4/20/22	Europe	France	Franche-Comte	fr8	North_America	47.1	5.9	April	HIVI	M	0	NA	NA	NA	NA	AM21FR0342	NA	NA	NA	NA	NA	87	33	240	0	NA	0	0	1	NA	NA	NA	NA	NA	NA	NA	NA	NA	0	0	0
4/21/22	Europe	France	Franche-Comte	fr8	North_America	47.0	6.0	April	ZALO	M	1	NA	NA	NA	NA	AM21FR0343	NA	NA	AM21FR0344	NA	NA	102	27	284	0	NA	0	0	1	NA	NA	NA	NA	NA	NA	NA	0	0	0	0	0
4/21/22	Europe	France	Franche-Comte	fr8	North_America	47.0	6.0	April	ZALO	M	1	8	0.609574395	47	7754	AM21FR0345	NA	NA	AM21FR0346	North_American	D/E	28	6	10	0	NA	0	0	1	NA	NA	NA	NA	NA	NA	28.7175	0.239631411	1	1	1	0
4/22/22	Europe	France	Franche-Comte	fr8	North_America	46.7	6.1	April	VIAS	F	0	NA	NA	NA	NA	AM21FR0347	NA	NA	NA	NA	NA	58	6	110	0	NA	0	0	2	NA	NA	NA	NA	NA	NA	NA	NA	NA	0	0	0
4/28/22	Europe	France	Franche-Comte	fr8	North_America	47.0	6.0	April	ZALO	F	0	NA	NA	NA	NA	AM21FR0348	NA	NA	NA	NA	NA	25	5	7	0	NA	0	0	2	NA	NA	NA	NA	NA	NA	NA	NA	NA	0	0	0
4/28/22	Europe	France	Franche-Comte	fr8	North_America	47.0	6.0	April	VIAS	F	0	NA	NA	NA	NA	AM21FR0349	NA	NA	AM21FR0350	NA	NA	54	8	172	0	NA	0	0	2	NA	NA	NA	NA	NA	NA	NA	0	0	0	0	0
4/28/22	Europe	France	Franche-Comte	fr8	North_America	47.0	6.0	April	VIAS	F	0	NA	NA	NA	NA	AM21FR0351	NA	NA	AM21FR0352	NA	NA	54	7	120	0	NA	0	0	2	NA	NA	NA	NA	NA	NA	NA	0	0	0	0	0
5/2/22	Europe	France	Franche-Comte	fr4	NA	47.3	6.2	May	HIVI	F	0	NA	NA	NA	NA	AM21FR0353	NA	NA	AM21FR0354	NA	NA	103	14	309	0	NA	0	0	2	NA	NA	NA	NA	NA	NA	NA	0	0	0	0	0
5/2/22	Europe	France	Franche-Comte	fr4	NA	47.3	6.2	May	NAMA	F	0	NA	NA	NA	NA	AM21FR0355	NA	NA	AM21FR0356	NA	NA	44	10	45	0	NA	0	0	2	NA	NA	NA	NA	NA	NA	NA	0	0	0	0	0
5/5/22	Europe	France	Franche-Comte	fr8	North_America	47.0	6.0	May	HIVI	F	1	9	0.580751993	432	74460	AM21FR0357	NA	NA	AM21FR0358	North_American	D/E	102	33	357	0	NA	0	0	2	NA	NA	NA	NA	NA	NA	32.002	0.08114641	1	1	1	0
5/6/22	Europe	France	Franche-Comte	fr8	North_America	46.9	6.0	May	COAU	M	0	NA	NA	NA	NA	AM21FR0359	NA	NA	AM21FR0360	NA	NA	48	11	47	0	NA	0	0	2	NA	NA	NA	NA	NA	NA	NA	0	0	0	0	0
5/10/22	Europe	France	Franche-Comte	fr4	NA	47.3	6.2	May	ZALO	M	0	NA	NA	NA	NA	AM21FR0361	NA	NA	NA	NA	NA	120	23	284	0	NA	0	0	2	NA	NA	NA	NA	NA	NA	NA	NA	NA	0	0	0
5/10/22	Europe	France	Franche-Comte	fr4	NA	47.3	6.2	May	ZALO	M	0	NA	NA	NA	NA	AM21FR0362	NA	NA	AM21FR0363	NA	NA	99	21	85	0	NA	0	0	2	NA	NA	NA	NA	NA	NA	NA	0	0	0	0	0
5/10/22	Europe	France	Franche-Comte	fr4	NA	47.3	6.2	May	NAMA	F	0	NA	NA	NA	NA	AM21FR0364	NA	NA	AM21FR0365	NA	NA	41	7	25.2	0	NA	0	0	2	NA	NA	NA	NA	NA	NA	NA	0	0	0	0	0
5/26/22	Europe	France	Franche-Comte	fr8	North_America	47.1	5.9	May	ZALO	M	0	NA	NA	NA	NA	AM21FR0366	NA	NA	AM21FR0367	NA	NA	120	30	NA	0	NA	0	0	2	NA	NA	NA	NA	NA	NA	NA	0	0	0	0	0
5/26/22	Europe	France	Franche-Comte	fr8	North_America	47.2	5.9	May	ZALO	M	0	NA	NA	NA	NA	AM21FR0368	NA	NA	AM21FR0369	NA	NA	90	17	NA	0	NA	0	0	2	NA	NA	NA	NA	NA	NA	NA	0	0	0	0	0
6/16/22	Europe	France	Franche-Comte	fr8	North_America	47.0	6.0	June	ZALO	F	0	NA	NA	NA	NA	AM21FR0370	NA	NA	AM21FR0371	NA	NA	87	19	256	0	NA	0	0	2	NA	NA	NA	NA	NA	NA	NA	0	0	0	0	0
6/23/22	Europe	France	Franche-Comte	fr8	North_America	46.9	5.9	June	ZALO	M	0	NA	NA	NA	NA	AM21FR0372	NA	NA	AM21FR0373	NA	NA	97	23	345	0	NA	0	0	2	NA	NA	NA	NA	NA	NA	NA	0	0	0	0	0
6/28/22	Europe	France	Franche-Comte	fr8	North_America	47.0	6.0	June	ZALO	NA	1	6	0.107355161	69	63944	AM21FR0374	NA	NA	AM21FR0375	North_American	D/E	84	17	202	0	NA	0	0	2	NA	NA	NA	NA	NA	NA	27.85	0.385353133	1	1	1	0
6/3/22	Europe	France	Franche-Comte	fr8	North_America	47.0	6.0	June	ZALO	M	1	5	0.054388592	23	42886	AM21FR0378	NA	NA	AM21FR0396	North_American	D/E	82	18	60	0	32.5795	0.014008469	1	2	NA	NA	NA	NA	NA	NA	NA	0	0	1	1	0.014008469
5/21/22	Europe	France	Franche-Comte	fr8	North_America	46.9	6.0	May	COAU	M	0	NA	NA	NA	NA	AM21FR0379	NA	NA	AM21FR0380	NA	NA	47	12	36	0	NA	0	0	2	NA	NA	NA	NA	NA	NA	NA	0	0	0	0	0
5/24/22	Europe	France	Franche-Comte	fr8	North_America	46.9	6.0	May	COAU	M	1	NA	NA	NA	NA	AM21FR0381	NA	NA	AM21FR0382	NA	NA	45	11	50	0	NA	0	0	1	NA	NA	NA	NA	NA	NA	NA	0	0	0	0	0
5/27/22	Europe	France	Franche-Comte	fr8	North_America	46.9	6.0	May	NAHE	NA	0	NA	NA	NA	NA	AM21FR0383	NA	NA	NA	NA	NA	25	5	NA	0	NA	0	0	2	NA	NA	NA	NA	NA	NA	NA	NA	NA	0	0	0
5/25/22	Europe	France	Franche-Comte	fr8	North_America	46.9	5.8	May	ZALO	NA	0	NA	NA	NA	NA	AM21FR0385	NA	NA	AM21FR0384	NA	NA	52	11	52	0	NA	0	0	2	NA	NA	NA	NA	NA	NA	NA	0	0	0	0	0
5/25/22	Europe	France	Franche-Comte	fr6	NA	46.6	5.8	May	COAU	M	0	NA	NA	NA	NA	AM21FR0386	NA	NA	NA	NA	NA	49	13	51	0	NA	0	0	2	NA	NA	NA	NA	NA	NA	NA	NA	NA	0	0	0
6/3/22	Europe	France	Franche-Comte	fr8	North_America	47.0	6.0	June	ZALO	M	0	NA	NA	NA	NA	AM21FR0388	NA	NA	AM21FR0389	NA	NA	139	19	546	0	NA	0	0	2	NA	NA	NA	NA	NA	NA	NA	0	0	0	0	0
5/27/22	Europe	France	Franche-Comte	fr8	North_America	46.9	6.0	May	NAHE	F	0	NA	NA	NA	NA	AM21FR0390	NA	NA	NA	NA	NA	47	11	NA	0	NA	0	0	2	NA	NA	NA	NA	NA	NA	NA	NA	NA	0	0	0
4/27/22	Europe	France	Franche-Comte	fr4	NA	47.3	6.2	April	NAMA	F	0	NA	NA	NA	NA	AM21FR0391	NA	NA	NA	NA	NA	48	6	78	0	NA	0	0	2	NA	NA	NA	NA	NA	NA	NA	NA	NA	0	0	0
4/27/22	Europe	France	Franche-Comte	fr4	NA	47.3	6.2	April	NAHE	F	0	NA	NA	NA	NA	AM21FR0392	NA	NA	AM21FR0393	NA	NA	72	18	95	0	NA	0	0	2	NA	NA	NA	NA	NA	NA	NA	0	0	0	0	0
5/27/22	Europe	France	Franche-Comte	fr8	North_America	46.9	6.0	May	NAHE	F	0	NA	NA	NA	NA	AM21FR0394	NA	NA	AM21FR0395	NA	NA	93	21	450	0	NA	0	0	2	NA	NA	NA	NA	NA	NA	NA	0	0	0	0	0
5/25/22	Europe	France	Franche-Comte	fr8	North_America	46.9	6.0	May	COAU	M	0	NA	NA	NA	NA	AM21FR0399	NA	NA	AM21FR0398	NA	NA	46	11	48	0	NA	0	0	2	NA	NA	NA	NA	NA	NA	NA	0	0	0	0	0
6/3/22	Europe	France	Franche-Comte	fr8	North_America	47.0	6.0	June	ZALO	M	0	NA	NA	NA	NA	AM21FR0400	NA	NA	NA	NA	NA	100	22	110	0	NA	0	0	2	NA	NA	NA	NA	NA	NA	NA	NA	NA	0	0	0
5/30/20	Europe	France	Loire-Atlantique	fr1	NA	47.4	-1.9	May	NAHE	M	0	NA	NA	NA	NA	OL20FR0001	OL20FR0002	NA	NA	NA	NA	21.5	5.5	6.5	0	NA	0	0	1	NA	0	0	NA	NA	NA	NA	NA	NA	0	0	0
5/30/20	Europe	France	Loire-Atlantique	fr1	NA	47.4	-1.9	May	ZALO	F	0	NA	NA	NA	NA	OL20FR0003	OL20FR0004	NA	NA	NA	NA	58	11	60.9	0	NA	0	0	1	NA	0	0	NA	NA	NA	NA	NA	NA	0	0	0
5/31/20	Europe	France	Loire-Atlantique	fr1	NA	47.4	-1.8	May	VIAS	F	0	NA	NA	NA	NA	OL20FR0005	OL20FR0006	NA	NA	NA	NA	58	8	144	0	NA	0	0	1	NA	0	0	NA	NA	NA	NA	NA	NA	0	0	0
5/31/20	Europe	France	Loire-Atlantique	fr1	NA	47.4	-1.8	May	ZALO	M	0	NA	NA	NA	NA	OL20FR0007	OL20FR0008	NA	NA	NA	NA	67	16	100	0	NA	0	0	1	NA	0	0	NA	NA	NA	NA	NA	NA	0	0	0
5/31/20	Europe	France	Loire-Atlantique	fr1	NA	47.4	-1.9	May	VIBE	F	0	NA	NA	NA	NA	OL20FR0009	OL20FR0010	NA	NA	NA	NA	52.5	6.5	108	0	NA	0	0	1	NA	0	0	NA	NA	NA	NA	NA	NA	0	0	0
5/31/20	Europe	France	Loire-Atlantique	fr1	NA	47.4	-1.9	May	VIBE	F	0	NA	NA	NA	NA	OL20FR0011	OL20FR0012	NA	NA	NA	NA	50	6	77	0	NA	0	0	1	NA	0	0	NA	NA	NA	NA	NA	NA	0	0	0
6/4/20	Europe	France	Loire-Atlantique	fr1	NA	47.5	-1.8	June	VIBE	F	0	NA	NA	NA	NA	OL20FR0013	OL20FR0014	NA	NA	NA	NA	51.5	6.5	100	0	NA	0	0	1	NA	0	0	NA	NA	NA	NA	NA	NA	0	0	0
6/5/20	Europe	France	Loire-Atlantique	fr1	NA	47.4	-1.9	June	ZALO	F	0	NA	NA	NA	NA	OL20FR0015	OL20FR0016	NA	NA	NA	NA	41	8.5	19	0	NA	0	0	1	NA	0	0	NA	NA	NA	NA	NA	NA	0	0	0
6/5/20	Europe	France	Loire-Atlantique	fr1	NA	47.4	-1.9	June	NAHE	F	0	NA	NA	NA	NA	OL20FR0017	OL20FR0018	NA	NA	NA	NA	61	14.5	114	0	NA	0	0	1	NA	0	0	NA	NA	NA	NA	NA	NA	0	0	0
6/5/20	Europe	France	Loire-Atlantique	fr1	NA	47.4	-1.9	June	ZALO	M	0	NA	NA	NA	NA	OL20FR0019	OL20FR0020	NA	NA	NA	NA	94	23	250	0	NA	0	0	1	NA	0	0	NA	NA	NA	NA	NA	NA	0	0	0
6/6/20	Europe	France	Loire-Atlantique	fr1	NA	47.4	-1.9	June	ZALO	M	0	NA	NA	NA	NA	OL20FR0021	OL20FR0022	NA	NA	NA	NA	90	20	140	0	NA	0	0	1	NA	0	0	NA	NA	NA	NA	NA	NA	0	0	0
6/7/20	Europe	France	Loire-Atlantique	fr1	NA	47.5	-1.8	June	NAHE	M	0	NA	NA	NA	NA	OL20FR0023	OL20FR0024	NA	NA	NA	NA	46	13.5	40.6	0	NA	0	0	1	NA	0	0	NA	NA	NA	NA	NA	NA	0	0	0
6/7/20	Europe	France	Loire-Atlantique	fr1	NA	47.5	-1.8	June	VIBE	M	0	NA	NA	NA	NA	OL20FR0025	OL20FR0026	NA	NA	NA	NA	46.5	8.5	73	0	NA	0	0	1	NA	0	0	NA	NA	NA	NA	NA	NA	0	0	0
6/12/20	Europe	France	Loire-Atlantique	fr1	NA	47.5	-1.8	June	VIAS	F	0	NA	NA	NA	NA	OL20FR0027	OL20FR0028	NA	NA	NA	NA	49	7	121	0	NA	0	0	1	NA	0	0	NA	NA	NA	NA	NA	NA	0	0	0
6/12/20	Europe	France	Loire-Atlantique	fr1	NA	47.5	-1.8	June	VIBE	F	0	NA	NA	NA	NA	OL20FR0029	OL20FR0030	NA	NA	NA	NA	41	6	NA	0	NA	0	0	1	NA	0	0	NA	NA	NA	NA	NA	NA	0	0	0
6/12/20	Europe	France	Loire-Atlantique	fr1	NA	47.5	-1.8	June	VIAS	F	0	NA	NA	NA	NA	OL20FR0031	OL20FR0032	NA	NA	NA	NA	58	7	NA	0	NA	0	0	1	NA	0	0	NA	NA	NA	NA	NA	NA	0	0	0
6/12/20	Europe	France	Loire-Atlantique	fr1	NA	47.5	-1.8	June	COAU	F	0	NA	NA	NA	NA	OL20FR0033	OL20FR0034	NA	NA	NA	NA	40	8.5	33.5	0	NA	0	0	1	NA	0	0	NA	NA	NA	NA	NA	NA	0	0	0
6/12/20	Europe	France	Loire-Atlantique	fr1	NA	47.5	-1.8	June	VIAS	F	0	NA	NA	NA	NA	OL20FR0035	OL20FR0036	NA	NA	NA	NA	55	7	132	0	NA	0	0	1	NA	0	0	NA	NA	NA	NA	NA	NA	0	0	0
6/13/20	Europe	France	Loire-Atlantique	fr1	NA	47.4	-1.9	June	ZALO	F	0	NA	NA	NA	NA	OL20FR0037	OL20FR0038	NA	NA	NA	NA	33	6	NA	0	NA	0	0	1	NA	0	0	NA	NA	NA	NA	NA	NA	0	0	0
6/13/20	Europe	France	Loire-Atlantique	fr1	NA	47.4	-1.9	June	ZALO	M	0	NA	NA	NA	NA	OL20FR0039	OL20FR0040	NA	NA	NA	NA	30.5	6	NA	0	NA	0	0	1	NA	0	0	NA	NA	NA	NA	NA	NA	0	0	0
6/13/20	Europe	France	Loire-Atlantique	fr1	NA	47.4	-1.9	June	ZALO	M	0	NA	NA	NA	NA	OL20FR0041	OL20FR0042	NA	NA	NA	NA	93	24	232	0	NA	0	0	1	NA	0	0	NA	NA	NA	NA	NA	NA	0	0	0
6/13/20	Europe	France	Loire-Atlantique	fr1	NA	47.4	-1.9	June	ZALO	M	0	NA	NA	NA	NA	OL20FR0043	OL20FR0044	NA	NA	NA	NA	56.5	11.5	47	0	NA	0	0	1	NA	0	0	NA	NA	NA	NA	NA	NA	0	0	0
6/13/20	Europe	France	Loire-Atlantique	fr1	NA	47.4	-1.9	June	ZALO	F	0	NA	NA	NA	NA	OL20FR0045	OL20FR0046	NA	NA	NA	NA	88	17.5	238	0	NA	0	0	1	NA	0	0	NA	NA	NA	NA	NA	NA	0	0	0
6/14/20	Europe	France	Loire-Atlantique	fr1	NA	47.4	-1.8	June	VIAS	F	0	NA	NA	NA	NA	OL20FR0047	OL20FR0048	NA	NA	NA	NA	58	8.5	NA	0	NA	0	0	1	NA	0	0	NA	NA	NA	NA	NA	NA	0	0	0
6/14/20	Europe	France	Loire-Atlantique	fr1	NA	47.4	-1.8	June	VIAS	F	0	NA	NA	NA	NA	OL20FR0049	OL20FR0050	NA	NA	NA	NA	45.5	7	37	0	NA	0	0	1	NA	0	0	NA	NA	NA	NA	NA	NA	0	0	0
6/14/20	Europe	France	Loire-Atlantique	fr1	NA	47.4	-1.8	June	VIAS	F	0	NA	NA	NA	NA	OL20FR0051	OL20FR0052	NA	NA	NA	NA	55	8	118	0	NA	0	0	1	NA	0	0	NA	NA	NA	NA	NA	NA	0	0	0
6/17/20	Europe	France	Loire-Atlantique	fr1	NA	47.4	-1.9	June	NAHE	M	0	NA	NA	NA	NA	OL20FR0053	OL20FR0054	NA	NA	NA	NA	41	11	24.1	0	NA	0	0	1	NA	0	0	NA	NA	NA	NA	NA	NA	0	0	0
6/17/20	Europe	France	Loire-Atlantique	fr1	NA	47.4	-1.9	June	ZALO	F	0	NA	NA	NA	NA	OL20FR0055	OL20FR0056	NA	NA	NA	NA	93	20	293	0	NA	0	0	1	NA	0	0	NA	NA	NA	NA	NA	NA	0	0	0
6/19/20	Europe	France	Loire-Atlantique	fr1	NA	47.5	-1.8	June	VIBE	M	0	NA	NA	NA	NA	OL20FR0057	OL20FR0058	NA	NA	NA	NA	48	8	NA	0	NA	0	0	1	NA	0	0	NA	NA	NA	NA	NA	NA	0	0	0
6/19/20	Europe	France	Loire-Atlantique	fr1	NA	47.5	-1.8	June	NAHE	F	0	NA	NA	NA	NA	OL20FR0059	OL20FR0060	NA	NA	NA	NA	62	15	127	0	NA	0	0	1	NA	0	0	NA	NA	NA	NA	NA	NA	0	0	0
6/19/20	Europe	France	Loire-Atlantique	fr1	NA	47.5	-1.8	June	NAHE	F	0	NA	NA	NA	NA	OL20FR0061	OL20FR0062	NA	NA	NA	NA	60	13	123	0	NA	0	0	1	NA	0	0	NA	NA	NA	NA	NA	NA	0	0	0
6/19/20	Europe	France	Loire-Atlantique	fr1	NA	47.5	-1.8	June	COAU	M	0	NA	NA	NA	NA	OL20FR0063	OL20FR0064	NA	NA	NA	NA	41	11.5	38.4	0	NA	0	0	1	NA	0	0	NA	NA	NA	NA	NA	NA	0	0	0
6/19/20	Europe	France	Loire-Atlantique	fr1	NA	47.5	-1.8	June	VIBE	F	0	NA	NA	NA	NA	OL20FR0065	OL20FR0066	NA	NA	NA	NA	37	4.5	32.2	0	NA	0	0	1	NA	0	0	NA	NA	NA	NA	NA	NA	0	0	0
6/19/20	Europe	France	Loire-Atlantique	fr1	NA	47.5	-1.8	June	NAHE	F	0	NA	NA	NA	NA	OL20FR0067	OL20FR0068	NA	NA	NA	NA	76	15.5	205	0	NA	0	0	1	NA	0	0	NA	NA	NA	NA	NA	NA	0	0	0
6/19/20	Europe	France	Loire-Atlantique	fr1	NA	47.5	-1.8	June	NAHE	F	0	NA	NA	NA	NA	OL20FR0069	OL20FR0070	NA	NA	NA	NA	86	21	388	0	NA	0	0	1	NA	0	0	NA	NA	NA	NA	NA	NA	0	0	0
6/20/20	Europe	France	Loire-Atlantique	fr1	NA	47.4	-1.9	June	NAHE	F	0	NA	NA	NA	NA	OL20FR0071	OL20FR0072	NA	NA	NA	NA	43.5	11	NA	0	NA	0	0	1	NA	0	0	NA	NA	NA	NA	NA	NA	0	0	0
6/20/20	Europe	France	Loire-Atlantique	fr1	NA	47.4	-1.9	June	ZALO	M	0	NA	NA	NA	NA	OL20FR0073	OL20FR0074	NA	NA	NA	NA	73	17	NA	0	NA	0	0	1	NA	0	0	NA	NA	NA	NA	NA	NA	0	0	0
6/20/20	Europe	France	Loire-Atlantique	fr1	NA	47.4	-1.9	June	ZALO	F	0	NA	NA	NA	NA	OL20FR0075	OL20FR0076	NA	NA	NA	NA	52	10	NA	0	NA	0	0	1	NA	0	0	NA	NA	NA	NA	NA	NA	0	0	0
6/20/20	Europe	France	Loire-Atlantique	fr1	NA	47.4	-1.9	June	NAHE	M	0	NA	NA	NA	NA	OL20FR0077	OL20FR0078	NA	NA	NA	NA	38	10	20	0	NA	0	0	1	NA	0	0	NA	NA	NA	NA	NA	NA	0	0	0
6/20/20	Europe	France	Loire-Atlantique	fr1	NA	47.4	-1.9	June	NAHE	F	0	NA	NA	NA	NA	OL20FR0079	OL20FR0080	NA	NA	NA	NA	61.5	13.5	131	0	NA	0	0	1	NA	0	0	NA	NA	NA	NA	NA	NA	0	0	0
6/26/20	Europe	France	Loire-Atlantique	fr1	NA	47.4	-1.9	June	NAHE	F	0	NA	NA	NA	NA	OL20FR0081	OL20FR0082	NA	NA	NA	NA	35.5	8.5	15.9	0	NA	0	0	1	NA	0	0	NA	NA	NA	NA	NA	NA	0	0	0
6/27/20	Europe	France	Loire-Atlantique	fr1	NA	47.5	-1.8	June	NAHE	F	0	NA	NA	NA	NA	OL20FR0083	OL20FR0084	NA	NA	NA	NA	71	16.5	172	0	NA	0	0	1	NA	0	0	NA	NA	NA	NA	NA	NA	0	0	0
7/3/20	Europe	France	Loire-Atlantique	fr1	NA	47.4	-1.9	July	NAHE	F	0	NA	NA	NA	NA	OL20FR0085	OL20FR0086	NA	NA	NA	NA	69.5	15.5	156	0	NA	0	0	1	NA	0	0	NA	NA	NA	NA	NA	NA	0	0	0
7/5/20	Europe	France	Loire-Atlantique	fr1	NA	47.4	-1.9	July	ZALO	F	0	NA	NA	NA	NA	OL20FR0087	OL20FR0088	NA	NA	NA	NA	86	16	213	0	NA	0	0	1	NA	0	0	NA	NA	NA	NA	NA	NA	0	0	0
7/5/20	Europe	France	Loire-Atlantique	fr1	NA	47.4	-1.9	July	ZALO	M	0	NA	NA	NA	NA	OL20FR0089	OL20FR0090	NA	NA	NA	NA	35	7	14	0	NA	0	0	1	NA	0	0	NA	NA	NA	NA	NA	NA	0	0	0
7/14/20	Europe	France	Loire-Atlantique	fr1	NA	47.4	-1.9	July	NAHE	F	0	NA	NA	NA	NA	OL20FR0091	OL20FR0092	NA	NA	NA	NA	82	7	192	0	NA	0	0	1	NA	0	0	NA	NA	NA	NA	NA	NA	0	0	0
7/14/20	Europe	France	Loire-Atlantique	fr1	NA	47.4	-1.9	July	NAHE	M	0	NA	NA	NA	NA	OL20FR0093	OL20FR0094	NA	NA	NA	NA	23.5	6.5	7.5	0	NA	0	0	1	NA	0	0	NA	NA	NA	NA	NA	NA	0	0	0
7/16/20	Europe	France	Loire-Atlantique	fr1	NA	47.4	-1.9	July	ZALO	F	0	NA	NA	NA	NA	OL20FR0095	OL20FR0096	NA	NA	NA	NA	54	10	47	0	NA	0	0	1	NA	0	0	NA	NA	NA	NA	NA	NA	0	0	0
7/16/20	Europe	France	Loire-Atlantique	fr1	NA	47.4	-1.9	July	ZALO	F	0	NA	NA	NA	NA	OL20FR0097	OL20FR0098	NA	NA	NA	NA	90	18	221	0	NA	0	0	1	NA	0	0	NA	NA	NA	NA	NA	NA	0	0	0
7/26/20	Europe	France	Loire-Atlantique	fr1	NA	47.4	-1.9	July	ZALO	F	0	NA	NA	NA	NA	OL20FR0099	OL20FR0100	NA	NA	NA	NA	70	16	152	0	NA	0	0	1	NA	0	0	NA	NA	NA	NA	NA	NA	0	0	0
7/26/20	Europe	France	Loire-Atlantique	fr1	NA	47.4	-1.9	July	ZALO	F	0	NA	NA	NA	NA	OL20FR0101	OL20FR0102	NA	NA	NA	NA	40	7	16.1	0	NA	0	0	1	NA	0	0	NA	NA	NA	NA	NA	NA	0	0	0
8/8/20	Europe	France	Loire-Atlantique	fr1	NA	47.4	-1.9	August	ZALO	M	0	NA	NA	NA	NA	OL20FR0103	OL20FR0104	NA	NA	NA	NA	95	21	215	0	NA	0	0	1	NA	0	0	NA	NA	NA	NA	NA	NA	0	0	0
8/25/20	Europe	France	Loire-Atlantique	fr1	NA	47.4	-1.9	August	NAHE	F	0	NA	NA	NA	NA	OL20FR0105	OL20FR0106	NA	NA	NA	NA	25.5	6	NA	0	NA	0	0	1	NA	0	0	NA	NA	NA	NA	NA	NA	0	0	0
8/26/20	Europe	France	Loire-Atlantique	fr1	NA	47.4	-1.9	August	ZALO	F	0	NA	NA	NA	NA	OL20FR0107	OL20FR0108	NA	NA	NA	NA	60	11.5	50.9	0	NA	0	0	1	NA	0	0	NA	NA	NA	NA	NA	NA	0	0	0
8/27/20	Europe	France	Loire-Atlantique	fr1	NA	47.6	-1.7	August	VIAS	F	0	NA	NA	NA	NA	OL20FR0109	OL20FR0110	NA	NA	NA	NA	46.5	6.5	100.9	0	NA	0	0	1	NA	0	0	NA	NA	NA	NA	NA	NA	0	0	0
8/27/20	Europe	France	Loire-Atlantique	fr1	NA	47.6	-1.7	August	VIAS	F	0	NA	NA	NA	NA	OL20FR0111	OL20FR0112	NA	NA	NA	NA	39	5.5	50.6	0	NA	0	0	1	NA	0	0	NA	NA	NA	NA	NA	NA	0	0	0
9/15/20	Europe	France	Loire-Atlantique	fr1	NA	47.4	-1.9	September	NAHE	F	0	NA	NA	NA	NA	OL20FR0113	OL20FR0114	NA	NA	NA	NA	28	6.5	NA	0	NA	0	0	1	NA	0	0	NA	NA	NA	NA	NA	NA	0	0	0
9/26/20	Europe	France	Loire-Atlantique	fr1	NA	47.4	-1.9	September	ZALO	F	0	NA	NA	NA	NA	OL20FR0115	OL20FR0116	NA	NA	NA	NA	68	14	NA	0	NA	0	0	1	NA	0	0	NA	NA	NA	NA	NA	NA	0	0	0
9/26/20	Europe	France	Loire-Atlantique	fr1	NA	47.4	-1.9	September	ZALO	M	0	NA	NA	NA	NA	OL20FR0117	OL20FR0118	NA	NA	NA	NA	31	6	8.2	0	NA	0	0	1	NA	0	0	NA	NA	NA	NA	NA	NA	0	0	0
9/26/20	Europe	France	Loire-Atlantique	fr1	NA	47.4	-1.9	September	ZALO	M	0	NA	NA	NA	NA	OL20FR0119	OL20FR0120	NA	NA	NA	NA	31	6.5	8.5	0	NA	0	0	1	NA	0	0	NA	NA	NA	NA	NA	NA	0	0	0
9/27/20	Europe	France	Loire-Atlantique	fr1	NA	47.4	-1.9	September	ZALO	F	0	NA	NA	NA	NA	OL20FR0121	OL20FR0122	NA	NA	NA	NA	39	8	22.5	0	NA	0	0	1	NA	0	0	NA	NA	NA	NA	NA	NA	0	0	0
9/27/20	Europe	France	Loire-Atlantique	fr1	NA	47.4	-1.9	September	ZALO	F	0	NA	NA	NA	NA	OL20FR0123	OL20FR0124	NA	NA	NA	NA	76	7	121	0	NA	0	0	1	NA	0	0	NA	NA	NA	NA	NA	NA	0	0	0
3/24/21	Europe	France	Loire-Atlantique	fr1	NA	47.4	-1.9	March	VIBE	M	0	NA	NA	NA	NA	OL20FR0125	OL20FR0126	NA	NA	NA	NA	51	7.5	79	0	NA	0	0	1	NA	0	0	NA	NA	NA	NA	NA	NA	0	0	0
3/24/21	Europe	France	Loire-Atlantique	fr1	NA	47.4	-1.9	March	VIBE	F	0	NA	NA	NA	NA	OL20FR0127	OL20FR0128	NA	NA	NA	NA	33	4.5	21	0	NA	0	0	1	NA	0	0	NA	NA	NA	NA	NA	NA	0	0	0
3/24/21	Europe	France	Loire-Atlantique	fr1	NA	47.4	-1.9	March	VIBE	M	0	NA	NA	NA	NA	OL20FR0129	OL20FR0130	NA	NA	NA	NA	49.5	8.5	75	0	NA	0	0	1	NA	0	0	NA	NA	NA	NA	NA	NA	0	0	0
3/24/21	Europe	France	Loire-Atlantique	fr1	NA	47.4	-1.9	March	VIBE	M	0	NA	NA	NA	NA	OL20FR0131	OL20FR0132	NA	NA	NA	NA	47	8	64	0	NA	0	0	1	NA	0	0	NA	NA	NA	NA	NA	NA	0	0	0
3/26/21	Europe	France	Loire-Atlantique	fr1	NA	47.4	-1.8	March	VIAS	M	0	NA	NA	NA	NA	OL20FR0133	OL20FR0134	NA	NA	NA	NA	47	8.5	58	0	NA	0	0	1	NA	0	0	NA	NA	NA	NA	NA	NA	0	0	0
4/9/21	Europe	France	Loire-Atlantique	fr1	NA	47.4	-1.9	April	NAHE	F	0	NA	NA	NA	NA	OL20FR0135	OL20FR0136	NA	NA	NA	NA	28	6.5	9.5	1	NA	0	0	1	NA	0	0	NA	NA	NA	NA	NA	NA	0	0	0
4/21/21	Europe	France	Loire-Atlantique	fr1	NA	47.4	-1.9	April	ZALO	F	0	NA	NA	NA	NA	OL20FR0137	OL20FR0138	NA	NA	NA	NA	90	19	200	1	NA	0	0	1	NA	0	0	NA	NA	NA	NA	NA	NA	0	0	0
4/21/21	Europe	France	Loire-Atlantique	fr1	NA	47.4	-1.9	April	NAHE	M	0	NA	NA	NA	NA	OL20FR0139	OL20FR0140	NA	NA	NA	NA	28	7	NA	0	NA	0	0	1	NA	0	0	NA	NA	NA	NA	NA	NA	0	0	0
4/21/21	Europe	France	Loire-Atlantique	fr1	NA	47.4	-1.9	April	ZALO	M	0	NA	NA	NA	NA	OL20FR0211	OL20FR0212	NA	NA	NA	NA	31	6	8.3	1	NA	0	0	1	NA	0	0	NA	NA	NA	NA	NA	NA	0	0	0
4/25/21	Europe	France	Loire-Atlantique	fr1	NA	47.4	-1.9	April	ZALO	F	0	NA	NA	NA	NA	OL20FR0213	OL20FR0214	NA	NA	NA	NA	32	6	9.9	0	NA	0	0	1	NA	0	0	NA	NA	NA	NA	NA	NA	0	0	0
4/25/21	Europe	France	Loire-Atlantique	fr1	NA	47.4	-1.9	April	ZALO	M	0	NA	NA	NA	NA	OL20FR0215	OL20FR0216	NA	NA	NA	NA	30	6	NA	0	NA	0	0	1	NA	0	0	NA	NA	NA	NA	NA	NA	0	0	0
4/26/21	Europe	France	Loire-Atlantique	fr1	NA	47.4	-1.9	April	VIBE	F	0	NA	NA	NA	NA	OL20FR0217	OL20FR0218	NA	NA	NA	NA	38	5	43	0	NA	0	0	1	NA	0	0	NA	NA	NA	NA	NA	NA	0	0	0
4/26/21	Europe	France	Loire-Atlantique	fr1	NA	47.4	-1.9	April	VIBE	M	0	NA	NA	NA	NA	OL20FR0219	OL20FR0220	NA	NA	NA	NA	31	5	NA	0	NA	0	0	1	NA	0	0	NA	NA	NA	NA	NA	NA	0	0	0
4/26/21	Europe	France	Loire-Atlantique	fr1	NA	47.4	-1.9	April	VIBE	F	0	NA	NA	NA	NA	OL20FR0221	OL20FR0222	NA	NA	NA	NA	44	8	42	0	NA	0	0	1	NA	0	0	NA	NA	NA	NA	NA	NA	0	0	0
4/27/21	Europe	France	Loire-Atlantique	fr1	NA	47.4	-1.9	April	ZALO	F	0	NA	NA	NA	NA	OL20FR0223	OL20FR0224	NA	NA	NA	NA	90	20	209	0	NA	0	0	1	NA	0	0	NA	NA	NA	NA	NA	NA	0	0	0
4/27/21	Europe	France	Loire-Atlantique	fr1	NA	47.4	-1.9	April	ZALO	M	0	NA	NA	NA	NA	OL20FR0225	OL20FR0226	NA	NA	NA	NA	99	24.5	220	1	NA	0	0	1	NA	0	0	NA	NA	NA	NA	NA	NA	0	0	0
4/27/21	Europe	France	Loire-Atlantique	fr1	NA	47.4	-1.9	April	ZALO	M	0	NA	NA	NA	NA	OL20FR0227	OL20FR0228	NA	NA	NA	NA	66	15	69	0	NA	0	0	1	NA	0	0	NA	NA	NA	NA	NA	NA	0	0	0
5/1/21	Europe	France	Loire-Atlantique	fr1	NA	47.4	-1.9	May	NAHE	F	0	NA	NA	NA	NA	OL20FR0229	OL20FR0230	NA	NA	NA	NA	43	5	NA	0	NA	0	0	1	NA	0	0	NA	NA	NA	NA	NA	NA	0	0	0
5/5/21	Europe	France	Loire-Atlantique	fr1	NA	47.4	-1.9	May	ZALO	F	0	NA	NA	NA	NA	OL20FR0231	OL20FR0232	NA	NA	NA	NA	29	6	13.9	0	NA	0	0	1	NA	0	0	NA	NA	NA	NA	NA	NA	0	0	0
5/9/21	Europe	France	Loire-Atlantique	fr1	NA	47.4	-1.9	May	ZALO	M	0	NA	NA	NA	NA	OL20FR0233	OL20FR0234	NA	NA	NA	NA	90	21.5	NA	0	NA	0	0	1	NA	0	0	NA	NA	NA	NA	NA	NA	0	0	0
5/9/21	Europe	France	Loire-Atlantique	fr1	NA	47.4	-1.9	May	ZALO	F	0	NA	NA	NA	NA	OL20FR0235	OL20FR0236	NA	NA	NA	NA	94	18	NA	1	NA	0	0	1	NA	0	0	NA	NA	NA	NA	NA	NA	0	0	0
5/9/21	Europe	France	Loire-Atlantique	fr1	NA	47.4	-1.9	May	ZALO	F	0	NA	NA	NA	NA	OL20FR0237	OL20FR0238	NA	NA	NA	NA	109	19.5	NA	0	NA	0	0	1	NA	0	0	NA	NA	NA	NA	NA	NA	0	0	0
5/9/21	Europe	France	Loire-Atlantique	fr1	NA	47.4	-1.9	May	ZALO	F	0	NA	NA	NA	NA	OL20FR0239	OL20FR0240	NA	NA	NA	NA	68	14	NA	1	NA	0	0	1	NA	0	0	NA	NA	NA	NA	NA	NA	0	0	0
5/9/21	Europe	France	Loire-Atlantique	fr1	NA	47.4	-1.9	May	NAHE	F	0	NA	NA	NA	NA	OL20FR0241	OL20FR0242	NA	NA	NA	NA	27.5	6.5	NA	0	NA	0	0	1	NA	0	0	NA	NA	NA	NA	NA	NA	0	0	0
5/9/21	Europe	France	Loire-Atlantique	fr1	NA	47.4	-1.9	May	NAHE	M	0	NA	NA	NA	NA	OL20FR0243	OL20FR0244	NA	NA	NA	NA	28	7	NA	0	NA	0	0	1	NA	0	0	NA	NA	NA	NA	NA	NA	0	0	0
5/9/21	Europe	France	Loire-Atlantique	fr1	NA	47.4	-1.9	May	NAHE	M	0	NA	NA	NA	NA	OL20FR0245	OL20FR0246	NA	NA	NA	NA	28.5	8.5	11.1	0	NA	0	0	1	NA	0	0	NA	NA	NA	NA	NA	NA	0	0	0
5/9/21	Europe	France	Loire-Atlantique	fr1	NA	47.4	-1.9	May	ZALO	M	0	NA	NA	NA	NA	OL20FR0247	OL20FR0248	NA	NA	NA	NA	50	11	31.3	1	NA	0	0	1	NA	0	0	NA	NA	NA	NA	NA	NA	0	0	0
5/9/21	Europe	France	Loire-Atlantique	fr1	NA	47.4	-1.9	May	ZALO	F	0	NA	NA	NA	NA	OL20FR0249	OL20FR0250	NA	NA	NA	NA	47.5	9.5	NA	0	NA	0	0	1	NA	0	0	NA	NA	NA	NA	NA	NA	0	0	0
5/9/21	Europe	France	Loire-Atlantique	fr1	NA	47.4	-1.9	May	ZALO	M	0	NA	NA	NA	NA	OL20FR0251	OL20FR0252	NA	NA	NA	NA	105	30	318	1	NA	0	0	1	NA	0	0	NA	NA	NA	NA	NA	NA	0	0	0
5/9/21	Europe	France	Loire-Atlantique	fr1	NA	47.4	-1.9	May	ZALO	M	0	NA	NA	NA	NA	OL20FR0253	OL20FR0254	NA	NA	NA	NA	100	22	NA	1	NA	0	0	1	NA	0	0	NA	NA	NA	NA	NA	NA	0	0	0
5/11/21	Europe	France	Loire-Atlantique	fr1	NA	47.4	-1.9	May	ZALO	M	0	NA	NA	NA	NA	OL20FR0255	OL20FR0256	NA	NA	NA	NA	52	11.5	34.3	0	NA	0	0	1	NA	0	0	NA	NA	NA	NA	NA	NA	0	0	0
5/11/21	Europe	France	Loire-Atlantique	fr1	NA	47.4	-1.9	May	ZALO	M	0	NA	NA	NA	NA	OL20FR0257	OL20FR0258	NA	NA	NA	NA	75	18	96.6	0	NA	0	0	1	NA	0	0	NA	NA	NA	NA	NA	NA	0	0	0
5/11/21	Europe	France	Loire-Atlantique	fr1	NA	47.4	-1.9	May	ZALO	F	0	NA	NA	NA	NA	OL20FR0259	OL20FR0260	NA	NA	NA	NA	60	12	45.8	0	NA	0	0	1	NA	0	0	NA	NA	NA	NA	NA	NA	0	0	0
5/15/21	Europe	France	Loire-Atlantique	fr1	NA	47.4	-1.9	May	ZALO	F	0	NA	NA	NA	NA	OL20FR0261	OL20FR0262	NA	NA	NA	NA	74	15	NA	1	NA	0	0	1	NA	0	0	NA	NA	NA	NA	NA	NA	0	0	0
5/15/21	Europe	France	Loire-Atlantique	fr1	NA	47.4	-1.9	May	NAHE	M	0	NA	NA	NA	NA	OL20FR0263	OL20FR0264	NA	NA	NA	NA	25.5	7	7.7	0	NA	0	0	1	NA	0	0	NA	NA	NA	NA	NA	NA	0	0	0
5/22/21	Europe	France	Loire-Atlantique	fr1	NA	47.4	-1.9	May	ZALO	M	0	NA	NA	NA	NA	OL20FR0265	OL20FR0266	NA	NA	NA	NA	84.5	13.5	143	1	NA	0	0	1	NA	0	0	NA	NA	NA	NA	NA	NA	0	0	0
5/22/21	Europe	France	Loire-Atlantique	fr1	NA	47.4	-1.9	May	ZALO	M	0	NA	NA	NA	NA	OL20FR0267	OL20FR0268	NA	NA	NA	NA	65.5	15	67	1	NA	0	0	1	NA	0	0	NA	NA	NA	NA	NA	NA	0	0	0
5/22/21	Europe	France	Loire-Atlantique	fr1	NA	47.4	-1.9	May	NAHE	F	0	NA	NA	NA	NA	OL20FR0269	OL20FR0270	NA	NA	NA	NA	55.5	13	85	0	NA	0	0	1	NA	0	0	NA	NA	NA	NA	NA	NA	0	0	0
5/22/21	Europe	France	Loire-Atlantique	fr1	NA	47.4	-1.9	May	ZALO	F	0	NA	NA	NA	NA	OL20FR0271	OL20FR0272	NA	NA	NA	NA	64	13	64	0	NA	0	0	1	NA	0	0	NA	NA	NA	NA	NA	NA	0	0	0
5/22/21	Europe	France	Loire-Atlantique	fr1	NA	47.4	-1.9	May	ZALO	F	0	NA	NA	NA	NA	OL20FR0273	OL20FR0274	NA	NA	NA	NA	60.5	12	52	1	NA	0	0	1	NA	0	0	NA	NA	NA	NA	NA	NA	0	0	0
5/22/21	Europe	France	Loire-Atlantique	fr1	NA	47.4	-1.9	May	ZALO	F	0	NA	NA	NA	NA	OL20FR0275	OL20FR0276	NA	NA	NA	NA	35	6.5	13	0	NA	0	0	1	NA	0	0	NA	NA	NA	NA	NA	NA	0	0	0
5/28/21	Europe	France	Loire-Atlantique	fr1	NA	47.4	-1.9	May	ZALO	F	0	NA	NA	NA	NA	OL20FR0277	OL20FR0278	NA	NA	NA	NA	70.5	10	NA	0	NA	0	0	1	NA	0	0	NA	NA	NA	NA	NA	NA	0	0	0
5/28/21	Europe	France	Loire-Atlantique	fr1	NA	47.4	-1.9	May	ZALO	F	0	NA	NA	NA	NA	OL20FR0279	OL20FR0280	NA	NA	NA	NA	67	13	NA	1	NA	0	0	1	NA	0	0	NA	NA	NA	NA	NA	NA	0	0	0
6/26/20	Europe	Germany	Bavaria	ger1	European	48.5	13.7	June	ZALO	M	1	6	0.032518	27	84200	MF20GER0001	MF20GER0002	MF20GER0004	MF20GER0003	NA	NA	118	32	NA	0	NA	0	0	1	NA	0	0	NA	0	0	NA	0	0	0	0	0
6/26/20	Europe	Germany	Bavaria	ger1	European	48.5	13.7	June	ZALO	F	1	0	NA	NA	NA	MF20GER0005	MF20GER0006	MF20GER0004	MF20GER0007	NA	NA	91	19	NA	0	NA	0	0	1	NA	0	0	NA	0	0	NA	0	0	0	0	0
8/10/20	Europe	Germany	Bavaria	ger2	NA	48.2	12.9	August	COAU	U	0	NA	NA	NA	NA	MF20GER0011	MF20GER0012	MF20GER0014	NA	NA	NA	52	10.5	NA	0	NA	0	0	1	NA	0	0	NA	0	0	NA	NA	NA	0	0	0
8/25/20	Europe	Germany	Bavaria	ger6	European	48.0	11.5	August	VIBE	M	0	NA	NA	NA	NA	MF20GER0015	MF20GER0016	MF20GER0017	NA	NA	NA	39.5	4.3	NA	0	NA	0	0	1	NA	0	0	NA	0	0	NA	NA	NA	0	0	0
8/25/20	Europe	Germany	Bavaria	ger6	European	48.0	11.5	August	VIBE	F	0	NA	NA	NA	NA	MF20GER0018	MF20GER0019	MF20GER0020	NA	NA	NA	52.2	6.3	NA	0	NA	0	0	1	NA	0	0	NA	0	0	NA	NA	NA	0	0	0
8/25/20	Europe	Germany	Bavaria	ger6	European	48.0	11.5	August	VIBE	F	0	NA	NA	NA	NA	MF20GER0021	MF20GER0022	MF20GER0023	NA	NA	NA	47	5.7	NA	0	NA	0	0	1	NA	0	0	NA	0	0	NA	NA	NA	0	0	0
8/25/20	Europe	Germany	Bavaria	ger6	European	48.0	11.5	August	NANA	J	0	NA	NA	NA	NA	MF20GER0024	MF20GER0025	MF20GER0026	NA	NA	NA	26	6	NA	0	NA	0	0	1	NA	0	0	NA	0	0	NA	NA	NA	0	0	0
8/25/20	Europe	Germany	Bavaria	ger6	European	48.0	11.5	August	VIBE	M	0	NA	NA	NA	NA	MF20GER0027	MF20GER0028	MF20GER0029	NA	NA	NA	47	8.2	NA	0	NA	0	0	1	NA	0	0	NA	0	0	NA	NA	NA	0	0	0
8/25/20	Europe	Germany	Bavaria	ger6	European	48.0	11.5	August	VIBE	F	1	7	0.216541229	83	38330	MF20GER0030	MF20GER0031	MF20GER0033	MF20GER0032	NA	NA	49.5	7	NA	0	NA	0	0	1	NA	0	0	NA	0	0	NA	0	0	0	0	0
8/25/20	Europe	Germany	Bavaria	ger6	European	48.0	11.5	August	NANA	F	1	10	2.263292647	1788	78993	MF20GER0034	MF20GER0035	MF20GER0036	MF20GER0037	European	Western	98	NA	NA	0	NA	0	0	1	39.5105	3.06E-05	1	NA	0	0	30.4075	0.014433682	1	2	1	3.06E-05
8/28/20	Europe	Germany	Bavaria	ger6	European	47.9	11.4	August	COAU	M	0	NA	NA	NA	NA	MF20GER0038	MF20GER0039	MF20GER0040	NA	NA	NA	51.5	10	NA	0	NA	0	0	1	NA	0	0	NA	0	0	NA	NA	NA	0	0	0
8/28/20	Europe	Germany	Bavaria	ger6	European	47.9	11.4	August	COAU	F	0	NA	NA	NA	NA	MF20GER0041	MF20GER0042	MF20GER0043	NA	NA	NA	54	10.4	NA	0	NA	0	0	1	NA	0	0	NA	0	0	NA	NA	NA	0	0	0
9/22/20	Europe	Germany	Bavaria	ger4	NA	48.2	11.4	September	NANA	M	0	NA	NA	NA	NA	MF20GER0044	MF20GER0045	NA	NA	NA	NA	31	8	NA	0	NA	0	0	1	NA	0	0	NA	NA	NA	NA	NA	NA	0	0	0
9/22/20	Europe	Germany	Bavaria	ger4	NA	48.2	11.4	September	NANA	J	0	NA	NA	NA	NA	MF20GER0046	MF20GER0047	MF20GER0048	NA	NA	NA	23	6.3	NA	0	NA	0	0	1	NA	0	0	NA	0	0	NA	NA	NA	0	0	0
9/22/20	Europe	Germany	Bavaria	ger4	NA	48.2	11.4	September	NANA	M	0	NA	NA	NA	NA	MF20GER0049	MF20GER0050	NA	NA	NA	NA	41.5	10.2	NA	0	NA	0	0	1	NA	0	0	NA	NA	NA	NA	NA	NA	0	0	0
9/22/20	Europe	Germany	Bavaria	ger4	NA	48.2	11.4	September	NANA	M	0	NA	NA	NA	NA	MF20GER0051	MF20GER0052	NA	NA	NA	NA	31.5	8.5	NA	0	NA	0	0	1	NA	0	0	NA	NA	NA	NA	NA	NA	0	0	0
9/22/20	Europe	Germany	Bavaria	ger4	NA	48.2	11.4	September	NANA	M	0	NA	NA	NA	NA	MF20GER0053	MF20GER0054	NA	NA	NA	NA	30.5	8.5	NA	0	NA	0	0	1	NA	0	0	NA	NA	NA	NA	NA	NA	0	0	0
9/22/20	Europe	Germany	Bavaria	ger4	NA	48.2	11.4	September	NANA	F	0	NA	NA	NA	NA	MF20GER0055	MF20GER0056	NA	NA	NA	NA	25.5	5.8	NA	0	NA	0	0	1	NA	0	0	NA	NA	NA	NA	NA	NA	0	0	0
9/22/20	Europe	Germany	Bavaria	ger4	NA	48.2	11.4	September	NANA	J	0	NA	NA	NA	NA	MF20GER0057	MF20GER0058	NA	NA	NA	NA	19.7	5.2	NA	0	NA	0	0	1	NA	0	0	NA	NA	NA	NA	NA	NA	0	0	0
9/22/20	Europe	Germany	Bavaria	ger4	NA	48.2	11.4	September	NANA	J	0	NA	NA	NA	NA	MF20GER0059	MF20GER0060	NA	NA	NA	NA	19.8	5.2	NA	0	NA	0	0	1	NA	0	0	NA	NA	NA	NA	NA	NA	0	0	0
9/22/20	Europe	Germany	Bavaria	ger4	NA	48.2	11.4	September	NANA	F	0	NA	NA	NA	NA	MF20GER0061	MF20GER0062	NA	NA	NA	NA	24	5.3	NA	0	NA	0	0	1	NA	0	0	NA	NA	NA	NA	NA	NA	0	0	0
9/22/20	Europe	Germany	Bavaria	ger4	NA	48.2	11.4	September	NANA	M	0	NA	NA	NA	NA	MF20GER0063	MF20GER0064	NA	NA	NA	NA	28.4	6.5	NA	0	NA	0	0	1	NA	0	0	NA	NA	NA	NA	NA	NA	0	0	0
9/22/20	Europe	Germany	Bavaria	ger4	NA	48.2	11.4	September	NANA	J	0	NA	NA	NA	NA	MF20GER0065	MF20GER0066	NA	NA	NA	NA	19.6	5.5	NA	0	NA	0	0	1	NA	0	0	NA	NA	NA	NA	NA	NA	0	0	0
9/22/20	Europe	Germany	Bavaria	ger4	NA	48.2	11.4	September	NANA	M	0	NA	NA	NA	NA	MF20GER0067	MF20GER0068	NA	NA	NA	NA	51	11.9	NA	0	NA	0	0	1	NA	0	0	NA	NA	NA	NA	NA	NA	0	0	0
9/22/20	Europe	Germany	Bavaria	ger4	NA	48.2	11.4	September	NANA	M	0	NA	NA	NA	NA	MF20GER0069	MF20GER0070	NA	NA	NA	NA	45	12.5	NA	0	NA	0	0	1	NA	0	0	NA	NA	NA	NA	NA	NA	0	0	0
9/24/20	Europe	Germany	Bavaria	ger6	European	48.0	11.4	September	VIBE	F	0	NA	NA	NA	NA	MF20GER0071	MF20GER0072	MF20GER0073	NA	NA	NA	51.5	6.5	NA	0	NA	0	0	1	NA	0	0	NA	0	0	NA	NA	NA	0	0	0
9/24/20	Europe	Germany	Bavaria	ger6	European	48.0	11.5	September	NANA	F	0	0	NA	NA	NA	MF20GER0074	MF20GER0075	MF20GER0076	NA	European	Western	93	NA	NA	0	NA	0	0	1	28.1865	0.017408146	1	NA	0	0	NA	NA	NA	1	1	0.017408146
9/24/20	Europe	Germany	Bavaria	ger6	European	48.0	11.5	September	VIBE	M	0	0	NA	NA	NA	MF20GER0077	MF20GER0078	MF20GER0079	NA	European	Western	54.5	8.9	NA	0	NA	0	0	1	30.8895	0.003116497	1	NA	0	0	NA	NA	NA	1	1	0.003116497
9/24/20	Europe	Germany	Bavaria	ger6	European	48.0	11.5	September	VIBE	M	0	NA	NA	NA	NA	MF20GER0080	MF20GER0081	MF20GER0082	NA	NA	NA	49.5	8.5	NA	0	NA	0	0	1	NA	0	0	NA	0	0	NA	NA	NA	0	0	0
9/24/20	Europe	Germany	Bavaria	ger6	European	48.0	11.5	September	VIBE	M	0	NA	NA	NA	NA	MF20GER0083	MF20GER0084	NA	NA	NA	NA	43.5	7.2	NA	0	NA	0	0	1	NA	0	0	NA	NA	NA	NA	NA	NA	0	0	0
9/24/20	Europe	Germany	Bavaria	ger6	European	48.0	11.5	September	VIBE	M	0	NA	NA	NA	NA	MF20GER0085	MF20GER0086	NA	NA	NA	NA	55	8.2	NA	0	NA	0	0	1	NA	0	0	NA	NA	NA	NA	NA	NA	0	0	0
9/24/20	Europe	Germany	Bavaria	ger6	European	48.0	11.5	September	VIBE	J	0	NA	NA	NA	NA	MF20GER0087	MF20GER0088	NA	NA	NA	NA	16	2.7	NA	0	NA	0	0	1	NA	0	0	NA	NA	NA	NA	NA	NA	0	0	0
9/24/20	Europe	Germany	Bavaria	ger6	European	48.0	11.5	September	VIBE	J	0	NA	NA	NA	NA	MF20GER0089	MF20GER0090	NA	NA	NA	NA	18.5	2.3	NA	0	NA	0	0	1	NA	0	0	NA	NA	NA	NA	NA	NA	0	0	0
9/24/20	Europe	Germany	Bavaria	ger6	European	48.0	11.5	September	VIBE	M	0	NA	NA	NA	NA	MF20GER0091	MF20GER0092	NA	NA	NA	NA	44	7.5	NA	0	NA	0	0	1	NA	0	0	NA	NA	NA	NA	NA	NA	0	0	0
10/1/20	Europe	Germany	Bavaria	ger3	NA	47.8	12.1	October	VIBE	J	0	NA	NA	NA	NA	MF20GER0093	MF20GER0094	NA	NA	NA	NA	17	2.6	NA	0	NA	0	0	1	NA	0	0	NA	NA	NA	NA	NA	NA	0	0	0
5/9/21	Europe	Germany	Bavaria	ger3	NA	47.7	12.2	May	NAHE	F	1	NA	NA	NA	NA	MF20GER0095	MF20GER0096	NA	MF20GER0097	NA	NA	NA	NA	NA	0	NA	0	0	1	NA	0	0	NA	NA	NA	NA	0	0	0	0	0
5/9/21	Europe	Germany	Bavaria	ger3	NA	47.7	12.2	May	NAHE	F	0	NA	NA	NA	NA	MF20GER0098	MF20GER0099	NA	NA	NA	NA	NA	NA	NA	0	NA	0	0	2	NA	0	0	NA	NA	NA	NA	NA	NA	0	0	0
5/9/21	Europe	Germany	Bavaria	ger3	NA	47.7	12.2	May	NAHE	juv	1	NA	NA	NA	NA	MF20GER0100	MF20GER0101	NA	MF20GER0102	NA	NA	NA	NA	NA	0	NA	0	0	1	NA	0	0	NA	NA	NA	NA	0	0	0	0	0
5/10/21	Europe	Germany	Bavaria	ger6	European	47.8	11.4	May	NANA	juv	0	NA	NA	NA	NA	MF20GER0103	MF20GER0104	NA	NA	NA	NA	34.5	8	14	0	NA	0	0	2	NA	0	0	NA	NA	NA	NA	NA	NA	0	0	0
5/10/21	Europe	Germany	Bavaria	ger6	European	47.8	11.4	May	NANA	M	0	NA	NA	NA	NA	MF20GER0105	MF20GER0106	NA	NA	NA	NA	46	12.5	41	0	NA	0	0	2	NA	0	0	NA	NA	NA	NA	NA	NA	0	0	0
5/10/21	Europe	Germany	Bavaria	ger6	European	47.8	11.4	May	NANA	juv	0	NA	NA	NA	NA	MF20GER0107	MF20GER0108	NA	NA	NA	NA	31	7.5	11	0	NA	0	0	1	NA	0	0	NA	NA	NA	NA	NA	NA	0	0	0
5/10/21	Europe	Germany	Bavaria	ger6	European	47.8	11.4	May	NANA	M	0	NA	NA	NA	NA	MF20GER0109	MF20GER0110	NA	NA	NA	NA	41.5	10.5	33	0	NA	0	0	1	NA	0	0	NA	NA	NA	NA	NA	NA	0	0	0
5/10/21	Europe	Germany	Bavaria	ger6	European	47.8	11.4	May	NANA	M	0	NA	NA	NA	NA	MF20GER0111	MF20GER0112	NA	NA	NA	NA	50	14.5	44	0	NA	0	0	1	NA	0	0	NA	NA	NA	NA	NA	NA	0	0	0
5/28/21	Europe	Germany	Bavaria	ger6	European	47.8	11.4	May	NANA	M	0	NA	NA	NA	NA	MF20GER0113	MF20GER0114	NA	NA	NA	NA	32.5	8	NA	0	NA	0	0	1	NA	0	0	NA	NA	NA	NA	NA	NA	0	0	0
5/28/21	Europe	Germany	Bavaria	ger6	European	47.8	11.4	May	NANA	M	0	NA	NA	NA	NA	MF20GER0115	MF20GER0116	NA	NA	NA	NA	29	5.5	NA	0	NA	0	0	2	NA	0	0	NA	NA	NA	NA	NA	NA	0	0	0
5/28/21	Europe	Germany	Bavaria	ger6	European	47.8	11.4	May	NANA	M	0	NA	NA	NA	NA	MF20GER0117	MF20GER0118	NA	NA	NA	NA	30	7	NA	0	NA	0	0	2	NA	0	0	NA	NA	NA	NA	NA	NA	0	0	0
5/28/21	Europe	Germany	Bavaria	ger6	European	47.8	11.4	May	NANA	M	0	NA	NA	NA	NA	MF20GER0119	MF20GER0120	NA	NA	NA	NA	29	6	NA	0	NA	0	0	1	NA	0	0	NA	NA	NA	NA	NA	NA	0	0	0
5/31/21	Europe	Germany	Bavaria	ger6	European	48.0	11.4	May	NANA	M	0	NA	NA	NA	NA	MF20GER0121	MF20GER0122	NA	NA	NA	NA	48	14	41	0	NA	0	0	2	NA	0	0	NA	NA	NA	NA	NA	NA	0	0	0
5/31/21	Europe	Germany	Bavaria	ger6	European	48.0	11.4	May	NANA	M	0	NA	NA	NA	NA	MF20GER0123	MF20GER0124	NA	NA	NA	NA	38.5	10	22	0	NA	0	0	2	NA	0	0	NA	NA	NA	NA	NA	NA	0	0	0
5/31/21	Europe	Germany	Bavaria	ger6	European	48.0	11.4	May	NANA	M	0	NA	NA	NA	NA	MF20GER0125	MF20GER0126	NA	NA	NA	NA	61	17	83	0	NA	0	0	1	NA	0	0	NA	NA	NA	NA	NA	NA	0	0	0
5/31/21	Europe	Germany	Bavaria	ger6	European	48.0	11.4	May	NANA	M	0	NA	NA	NA	NA	MF20GER0127	MF20GER0128	NA	NA	NA	NA	52	NA	70	0	NA	0	0	2	NA	0	0	NA	NA	NA	NA	NA	NA	0	0	0
6/9/21	Europe	Germany	Bavaria	ger5	NA	47.7	11.2	June	VIBE	M	0	NA	NA	NA	NA	MF20GER0129	MF20GER0130	NA	NA	NA	NA	NA	NA	NA	0	NA	0	0	2	NA	0	0	NA	NA	NA	NA	NA	NA	0	0	0
6/10/21	Europe	Germany	Bavaria	ger1	European	48.6	13.4	June	NATE	F	0	NA	NA	NA	NA	MF20GER0131	MF20GER0132	NA	NA	NA	NA	44	9.5	NA	0	NA	0	0	2	NA	0	0	NA	NA	NA	NA	NA	NA	0	0	0
6/10/21	Europe	Germany	Bavaria	ger1	European	48.6	13.4	June	NATE	M	0	NA	NA	NA	NA	MF20GER0133	MF20GER0134	NA	NA	NA	NA	53	16	NA	0	NA	0	0	2	NA	0	0	NA	NA	NA	NA	NA	NA	0	0	0
6/10/21	Europe	Germany	Bavaria	ger1	European	48.6	13.4	June	NATE	M	1	9	0.275476717	56	20343	MF20GER0135	MF20GER0136	MF20GER0138	MF20GER0137	European	Western	56	17.5	NA	0	36.901	0.002371632	1	2	37.554	0.001573737	1	NA	0	0	26.9655	1.053135693	1	3	1	0.002371632
6/10/21	Europe	Germany	Bavaria	ger1	European	48.6	13.4	June	NATE	M	0	NA	NA	NA	NA	MF20GER0139	MF20GER0140	NA	NA	European	Western	46	12	NA	0	35.1025	0.015893081	1	2	NA	0	0	NA	NA	NA	NA	NA	NA	1	1	0.015893081
6/10/21	Europe	Germany	Bavaria	ger1	European	48.6	13.4	June	NATE	F	0	NA	NA	NA	NA	MF20GER0141	MF20GER0142	NA	NA	NA	NA	87	22	NA	0	NA	0	0	2	NA	0	0	NA	NA	NA	NA	NA	NA	0	0	0
6/10/21	Europe	Germany	Bavaria	ger1	European	48.6	13.4	June	NATE	juv	1	8	0.465558433	23	5004	MF20GER0143	MF20GER0144	MF20GER0146	MF20GER0145	European	Western	20	5.5	NA	0	NA	0	0	2	33.0355	0.020615441	1	NA	0	0	36.7875	0.006272994	1	2	1	0.020615441
6/10/21	Europe	Germany	Bavaria	ger1	European	48.6	13.4	June	NATE	juv	1	6	0.106934314	4	3331	MF20GER0147	MF20GER0148	MF20GER0146	MF20GER0149	European	Western	19	4.4	NA	0	NA	0	0	2	37.822	0.001329395	1	NA	0	0	28.4865	0.363947444	1	2	1	0.001329395
6/10/21	Europe	Germany	Bavaria	ger1	European	48.6	13.4	June	NATE	M	0	NA	NA	NA	NA	MF20GER0150	MF20GER0151	NA	NA	NA	NA	40	10.5	NA	0	NA	0	0	2	NA	0	0	NA	NA	NA	NA	NA	NA	0	0	0
6/10/21	Europe	Germany	Bavaria	ger1	European	48.6	13.4	June	NATE	juv	1	8	0.541050892	30	5631	MF20GER0152	MF20GER0153	NA	MF20GER0154	European	Western	23	5.2	NA	0	NA	0	0	2	NA	0	0	NA	NA	NA	32.458	0.08608468	1	1	1	0
6/10/21	Europe	Germany	Bavaria	ger1	European	48.6	13.4	June	NATE	F	0	NA	NA	NA	NA	MF20GER0155	MF20GER0156	NA	NA	NA	NA	76	18.5	NA	0	NA	0	0	2	NA	0	0	NA	NA	NA	NA	NA	NA	0	0	0
6/10/21	Europe	Germany	Bavaria	ger1	European	48.6	13.4	June	NATE	F	0	NA	NA	NA	NA	MF20GER0157	MF20GER0158	NA	NA	NA	NA	78	17	NA	0	NA	0	0	2	NA	0	0	NA	NA	NA	NA	NA	NA	0	0	0
6/10/21	Europe	Germany	Bavaria	ger1	European	48.5	13.7	June	ZALO	M	0	NA	NA	NA	NA	MF20GER0159	MF20GER0160	NA	NA	NA	NA	66	17	NA	0	NA	0	0	2	NA	0	0	NA	NA	NA	NA	NA	NA	0	0	0
4/7/20	Europe	Hungary	Borsod-Abauj-Zemplen	hun1	NA	48.2	21.4	April	NANA	M	0	NA	NA	NA	NA	BH20HU0001	BH20HU0002	BH20HU0003	NA	NA	NA	52	14	42.5	0	NA	0	0	1	NA	0	0	NA	0	0	NA	NA	NA	0	0	0
4/7/20	Europe	Hungary	Borsod-Abauj-Zemplen	hun1	NA	48.2	21.4	April	NANA	M	0	NA	NA	NA	NA	BH20HU0005	BH20HU0006	BH20HU0003	BH20HU0007	NA	NA	57.5	13	57.8	0	NA	0	0	1	NA	0	0	NA	0	0	NA	0	0	0	0	0
4/7/20	Europe	Hungary	Borsod-Abauj-Zemplen	hun1	NA	48.2	21.4	April	NATE	M	0	NA	NA	NA	NA	BH20HU0008	BH20HU0009	BH20HU0003	NA	NA	NA	47.5	10.5	47.3	0	NA	0	0	1	NA	0	0	NA	0	0	NA	NA	NA	0	0	0
4/7/20	Europe	Hungary	Borsod-Abauj-Zemplen	hun1	NA	48.2	21.4	April	NATE	M	0	NA	NA	NA	NA	BH20HU0010	BH20HU0011	BH20HU0003	NA	NA	NA	52.5	12	48.2	0	NA	0	0	1	NA	0	0	NA	0	0	NA	NA	NA	0	0	0
4/7/20	Europe	Hungary	Borsod-Abauj-Zemplen	hun1	NA	48.2	21.4	April	NATE	F	0	NA	NA	NA	NA	BH20HU0012	BH20HU0013	BH20HU0004	NA	NA	NA	56	9	79.8	0	NA	0	0	1	NA	0	0	NA	0	0	NA	NA	NA	0	0	0
4/7/20	Europe	Hungary	Borsod-Abauj-Zemplen	hun1	NA	48.2	21.4	April	NATE	M	0	NA	NA	NA	NA	BH20HU0014	BH20HU0015	BH20HU0004	NA	NA	NA	56	15	72.3	0	NA	0	0	1	NA	0	0	NA	0	0	NA	NA	NA	0	0	0
4/7/20	Europe	Hungary	Borsod-Abauj-Zemplen	hun1	NA	48.2	21.4	April	NATE	M	0	NA	NA	NA	NA	BH20HU0016	BH20HU0017	BH20HU0004	NA	NA	NA	57	14	72.1	0	NA	0	0	1	NA	0	0	NA	0	0	NA	NA	NA	0	0	0
4/10/20	Europe	Hungary	Bacs-Kiskun	hun3	NA	47.0	19.3	April	VIUR	F	0	NA	NA	NA	NA	BH20HU0018	BH20HU0019	BH20HU0021	BH20HU0020	NA	NA	29	32	22.9	0	NA	0	0	1	NA	0	0	NA	0	0	NA	0	0	0	0	0
4/10/20	Europe	Hungary	Bacs-Kiskun	hun3	NA	47.0	19.3	April	VIUR	F	0	NA	NA	NA	NA	BH20HU0022	BH20HU0023	BH20HU0033	BH20HU0024	NA	NA	40	4.2	43.5	0	NA	0	0	1	NA	0	0	NA	0	0	NA	0	0	0	0	0
4/10/20	Europe	Hungary	Bacs-Kiskun	hun3	NA	47.0	19.3	April	VIUR	F	0	NA	NA	NA	NA	BH20HU0025	BH20HU0026	BH20HU0021	NA	NA	NA	33.8	4	44.7	0	NA	0	0	1	NA	0	0	NA	0	0	NA	NA	NA	0	0	0
4/10/20	Europe	Hungary	Bacs-Kiskun	hun3	NA	47.0	19.3	April	VIUR	F	0	NA	NA	NA	NA	BH20HU0027	BH20HU0028	BH20HU0021	NA	NA	NA	30	3.2	33.9	0	NA	0	0	1	NA	0	0	NA	0	0	NA	NA	NA	0	0	0
4/10/20	Europe	Hungary	Bacs-Kiskun	hun3	NA	47.0	19.3	April	VIUR	F	0	NA	NA	NA	NA	BH20HU0029	BH20HU0030	BH20HU0021	NA	NA	NA	31.6	3.2	27.4	0	NA	0	0	1	NA	0	0	NA	0	0	NA	NA	NA	0	0	0
4/10/20	Europe	Hungary	Bacs-Kiskun	hun3	NA	47.0	19.3	April	VIUR	F	0	NA	NA	NA	NA	BH20HU0031	BH20HU0032	BH20HU0021	NA	NA	NA	28.2	3	23.6	0	NA	0	0	1	NA	0	0	NA	0	0	NA	NA	NA	0	0	0
4/10/20	Europe	Hungary	Bacs-Kiskun	hun3	NA	47.0	19.3	April	NANA	M	0	NA	NA	NA	NA	BH20HU0034	BH20HU0035	BH20HU0038	NA	NA	NA	56.5	11	75.2	0	NA	0	0	1	NA	0	0	NA	0	0	NA	NA	NA	0	0	0
4/10/20	Europe	Hungary	Bacs-Kiskun	hun3	NA	47.0	19.3	April	NANA	M	0	NA	NA	NA	NA	BH20HU0036	BH20HU0037	BH20HU0039	NA	NA	NA	46	12	37.6	0	NA	0	0	1	NA	0	0	NA	0	0	NA	NA	NA	0	0	0
4/16/20	Europe	Hungary	Somogy	hun7	NA	46.3	17.2	April	NANA	M	0	NA	NA	NA	NA	BH20HU0040	BH20HU0041	BH20HU0042	NA	NA	NA	59	14	109.2	0	NA	0	0	1	NA	0	0	NA	0	0	NA	NA	NA	0	0	0
4/18/20	Europe	Hungary	Budapest	hun4	European	47.6	19.0	April	DOCA	F	1	7	0.08448106	72	85226	BH20HU0043	BH20HU0044	BH20HU0045	BH20HU0046	NA	NA	94	29	290.2	0	NA	0	0	1	NA	0	0	NA	0	0	NA	0	0	0	0	0
4/30/20	Europe	Hungary	Pest	hun3	NA	47.2	19.3	April	NANA	M	0	NA	NA	NA	NA	BH20HU0047	BH20HU0048	BH20HU0049	NA	NA	NA	47	10.5	38.1	0	NA	0	0	1	NA	0	0	NA	0	0	NA	NA	NA	0	0	0
4/30/20	Europe	Hungary	Pest	hun3	NA	47.2	19.3	April	NANA	M	0	NA	NA	NA	NA	BH20HU0050	BH20HU0051	BH20HU0052	NA	NA	NA	22.3	5.5	7.8	0	NA	0	0	1	NA	0	0	NA	0	0	NA	NA	NA	0	0	0
5/1/20	Europe	Hungary	Gyor-Moson-Sopron	hun5	NA	47.8	17.3	May	VIUR	F	0	NA	NA	NA	NA	BH20HU0053	BH20HU0054	BH20HU0055	NA	NA	NA	51	3.5	88.2	0	NA	0	0	1	NA	0	0	NA	0	0	NA	NA	NA	0	0	0
5/1/20	Europe	Hungary	Gyor-Moson-Sopron	hun5	NA	47.8	17.3	May	VIUR	M	0	NA	NA	NA	NA	BH20HU0056	BH20HU0057	BH20HU0055	NA	NA	NA	43.2	5.8	45.9	0	NA	0	0	1	NA	0	0	NA	0	0	NA	NA	NA	0	0	0
5/9/20	Europe	Hungary	Somogy	hun7	NA	46.3	17.2	May	VIBE	M	0	NA	NA	NA	NA	BH20HU0058	BH20HU0059	BH20HU0060	NA	NA	NA	53	10	110.8	0	NA	0	0	1	NA	0	0	NA	0	0	NA	NA	NA	0	0	0
5/9/20	Europe	Hungary	Somogy	hun7	NA	46.3	17.2	May	NANA	M	0	NA	NA	NA	NA	BH20HU0061	BH20HU0062	BH20HU0063	NA	NA	NA	43.5	9	41.8	0	NA	0	0	1	NA	0	0	NA	0	0	NA	NA	NA	0	0	0
5/19/20	Europe	Hungary	Budapest	hun4	European	47.6	19.0	May	DOCA	M	0	NA	NA	NA	NA	BH20HU0064	BH20HU0065	BH20HU0066	NA	NA	NA	91.5	30.5	288.7	0	NA	0	0	1	NA	0	0	NA	0	0	NA	NA	NA	0	0	0
5/19/20	Europe	Hungary	Budapest	hun4	European	47.6	19.0	May	DOCA	M	0	NA	NA	NA	NA	BH20HU0067	BH20HU0068	BH20HU0069	NA	NA	NA	125	44	654.5	0	NA	0	0	1	NA	0	0	NA	0	0	NA	NA	NA	0	0	0
5/20/20	Europe	Hungary	Budapest	hun4	European	47.6	19.0	May	DOCA	F	0	NA	NA	NA	NA	BH20HU0070	BH20HU0071	BH20HU0072	NA	NA	NA	104	22	294.3	0	NA	0	0	1	NA	0	0	NA	0	0	NA	NA	NA	0	0	0
5/20/20	Europe	Hungary	Budapest	hun4	European	47.6	18.9	May	ZALO	M	0	NA	NA	NA	NA	BH20HU0073	BH20HU0074	BH20HU0075	NA	NA	NA	45	10.5	29.4	0	NA	0	0	1	NA	0	0	NA	NA	NA	NA	NA	NA	0	0	0
5/26/20	Europe	Hungary	Jasz-Nagykun-Szolnok	hun2	NA	47.6	20.0	May	DOCA	M	0	NA	NA	NA	NA	BH20HU0076	BH20HU0077	BH20HU0078	NA	NA	NA	110	39.5	467	0	NA	0	0	1	NA	0	0	NA	0	0	NA	NA	NA	0	0	0
6/12/20	Europe	Hungary	Budapest	hun4	European	47.6	19.0	June	ZALO	M	0	0	NA	NA	NA	BH20HU0079	BH20HU0080	BH20HU0081	NA	European	Eastern_Western	100	26.5	340.2	0	39.698	3.62E-05	1	1	NA	0	0	NA	0	0	NA	NA	NA	1	1	3.62E-05
6/23/20	Europe	Hungary	Budapest	hun4	European	47.5	19.1	June	NATE	F	1	8	0.300255031	217	72272	BH20HU0082	BH20HU0083	BH20HU0085	BH20HU0084	European	Eastern	82	20	328.5	0	NA	0	0	1	NA	0	0	NA	0	0	27.956	0.150958799	1	1	1	0
6/23/20	Europe	Hungary	Budapest	hun4	European	47.5	19.1	June	NATE	F	0	NA	NA	NA	NA	BH20HU0086	BH20HU0087	BH20HU0088	NA	NA	NA	76	17	264.1	0	NA	0	0	1	NA	0	0	NA	0	0	NA	NA	NA	0	0	0
6/23/20	Europe	Hungary	Budapest	hun4	European	47.5	19.1	June	NATE	F	0	NA	NA	NA	NA	BH20HU0089	BH20HU0090	BH20HU0091	NA	NA	NA	76	14	265.1	0	38.473	8.26E-05	1	1	NA	0	0	NA	0	0	NA	NA	NA	1	1	8.26E-05
6/23/20	Europe	Hungary	Budapest	hun4	European	47.5	19.1	June	NATE	F	0	NA	NA	NA	NA	BH20HU0091	BH20HU0092	BH20HU0093	NA	NA	NA	78	16	298.5	0	NA	0	0	1	NA	0	0	NA	0	0	NA	NA	NA	0	0	0
6/23/20	Europe	Hungary	Budapest	hun4	European	47.5	19.1	June	NATE	F	0	NA	NA	NA	NA	BH20HU0094	BH20HU0095	BH20HU0096	NA	NA	NA	87	15	347.9	0	NA	0	0	1	NA	0	0	NA	0	0	NA	NA	NA	0	0	0
6/23/20	Europe	Hungary	Budapest	hun4	European	47.5	19.1	June	NATE	F	0	NA	NA	NA	NA	BH20HU0096	BH20HU0097	BH20HU0098	NA	NA	NA	83	22	308.9	0	NA	0	0	1	NA	0	0	NA	0	0	NA	NA	NA	0	0	0
7/18/20	Europe	Hungary	Budapest	hun4	European	47.6	19.0	July	COAU	M	0	NA	NA	NA	NA	BH20HU0099	BH20HU0100	BH20HU0101	NA	NA	NA	48.5	11.5	65.2	0	NA	0	0	1	NA	0	0	NA	0	0	NA	NA	NA	0	0	0
8/4/20	Europe	Hungary	Somogy	hun7	NA	46.2	17.1	August	VIBE	F	0	NA	NA	NA	NA	BH20HU0102	BH20HU0103	BH20HU0104	NA	NA	NA	45	5.3	101.3	0	NA	0	0	1	NA	0	0	NA	0	0	NA	NA	NA	0	0	0
8/4/20	Europe	Hungary	Somogy	hun7	NA	46.2	17.1	August	VIBE	F	0	NA	NA	NA	NA	BH20HU0105	BH20HU0106	BH20HU0107	NA	NA	NA	58	7	231.5	0	NA	0	0	1	NA	0	0	NA	0	0	NA	NA	NA	0	0	0
8/4/20	Europe	Hungary	Somogy	hun7	NA	46.2	17.1	August	VIBE	F	0	NA	NA	NA	NA	BH20HU0108	BH20HU0109	BH20HU0110	NA	NA	NA	57	7	189.3	0	NA	0	0	1	NA	0	0	NA	0	0	NA	NA	NA	0	0	0
8/4/20	Europe	Hungary	Somogy	hun7	NA	46.2	17.1	August	VIBE	F	0	NA	NA	NA	NA	BH20HU0111	BH20HU0112	NA	NA	NA	NA	68	9	342.7	0	NA	0	0	1	NA	0	0	NA	NA	NA	NA	NA	NA	0	0	0
8/15/20	Europe	Hungary	Budapest	hun4	European	47.5	19.2	August	ZALO	M	0	NA	NA	NA	NA	BH20HU0113	BH20HU0114	BH20HU0115	NA	NA	NA	125	27	658	0	NA	0	0	1	NA	0	0	NA	0	0	NA	NA	NA	0	0	0
11/3/20	Europe	Hungary	Somogy	hun7	NA	46.3	17.2	November	NANA	M	0	NA	NA	NA	NA	BH20HU0116	BH20HU0117	BH20HU0118	NA	NA	NA	45	12	33.7	0	NA	0	0	1	NA	0	0	NA	0	0	NA	NA	NA	0	0	0
11/3/20	Europe	Hungary	Somogy	hun7	NA	46.3	17.2	November	NANA	M	0	NA	NA	NA	NA	BH20HU0119	BH20HU0120	BH20HU0121	BH20HU0122	NA	NA	26.5	6.5	7.7	0	NA	0	0	1	NA	0	0	NA	0	0	NA	0	0	0	0	0
4/21/21	Europe	Hungary	Nograd	hun2	NA	48.0	19.0	April	NANA	M	0	NA	NA	NA	NA	BH20HU0123	NA	BH20HU0124	NA	NA	NA	NA	NA	NA	0	NA	0	0	1	NA	NA	NA	NA	0	0	NA	NA	NA	0	0	0
5/8/21	Europe	Hungary	Bacs-Kiskun	hun3	NA	47.0	19.3	May	NANA	M	0	NA	NA	NA	NA	BH20HU0125	BH20HU0126	BH20HU0127	NA	NA	NA	55	11	49.9	0	NA	0	0	1	NA	0	0	NA	0	0	NA	NA	NA	0	0	0
5/12/21	Europe	Hungary	Bacs-Kiskun	hun3	NA	47.0	19.3	May	VIUR	F	0	NA	NA	NA	NA	BH20HU0128	BH20HU0129	BH20HU0130	NA	NA	NA	19.4	21	5.1	0	NA	0	0	1	NA	0	0	NA	0	0	NA	NA	NA	0	0	0
5/19/21	Europe	Hungary	Bacs-Kiskun	hun3	NA	47.0	19.3	May	VIUR	M	0	NA	NA	NA	NA	BH20HU0133	BH20HU0132	BH20HU0131	NA	NA	NA	18.7	40	6.9	0	NA	0	0	1	NA	0	0	NA	0	0	NA	NA	NA	0	0	0
5/19/21	Europe	Hungary	Bacs-Kiskun	hun3	NA	47.0	19.3	May	NANA	U	0	NA	NA	NA	NA	BH20HU0134	BH20HU0135	BH20HU0136	NA	NA	NA	37	10	16.7	0	NA	0	0	1	NA	0	0	NA	0	0	NA	NA	NA	0	0	0
5/27/21	Europe	Hungary	Gyor-Moson-Sopron	hun5	NA	47.8	17.3	May	VIUR	F	0	NA	NA	NA	NA	BH20HU0137	BH20HU0138	BH20HU0139	NA	NA	NA	41.3	47	54.8	0	NA	0	0	1	NA	0	0	NA	0	0	NA	NA	NA	0	0	0
5/29/21	Europe	Hungary	Budapest	hun4	European	47.5	19.0	May	DOCA	M	0	NA	NA	NA	NA	BH20HU0140	BH20HU0141	BH20HU0142	NA	NA	NA	92	34	303	0	NA	0	0	1	NA	0	0	NA	0	0	NA	NA	NA	0	0	0
6/16/21	Europe	Hungary	Budapest	hun4	European	47.5	19.0	June	DOCA	U	0	NA	NA	NA	NA	BH20HU0143	BH20HU0144	BH20HU0145	NA	NA	NA	87	11.8	215.8	0	NA	0	0	1	NA	0	0	NA	0	0	NA	NA	NA	0	0	0
6/17/21	Europe	Hungary	Budapest	hun4	European	47.6	19.0	June	DOCA	U	0	NA	NA	NA	NA	BH20HU0146	BH20HU0147	BH20HU0148	NA	NA	NA	148.5	48	1170	0	NA	0	0	1	NA	0	0	NA	0	0	NA	NA	NA	0	0	0
6/25/21	Europe	Hungary	Gyor-Moson-Sopron	hun5	NA	47.8	17.3	June	VIUR	F	0	NA	NA	NA	NA	BH20HU0149	BH20HU0150	BH20HU0151	NA	NA	NA	52.6	5.2	109.5	0	NA	0	0	1	NA	0	0	NA	0	0	NA	NA	NA	0	0	0
7/3/21	Europe	Hungary	Budapest	hun4	European	47.6	19.0	July	DOCA	M	0	NA	NA	NA	NA	BH20HU0152	BH20HU0153	BH20HU0154	NA	NA	NA	100	38.5	403	0	NA	0	0	1	NA	0	0	NA	0	0	NA	NA	NA	0	0	0
7/3/21	Europe	Hungary	Budapest	hun4	European	47.6	19.0	July	DOCA	F	0	NA	NA	NA	NA	BH20HU0155	BH20HU0156	BH20HU0157	NA	NA	NA	120	40	576	0	NA	0	0	1	NA	0	0	NA	0	0	NA	NA	NA	0	0	0
7/5/21	Europe	Hungary	Budapest	hun4	European	47.5	19.0	July	DOCA	M	0	NA	NA	NA	NA	BH20HU0158	BH20HU0159	BH20HU0160	NA	NA	NA	118	43	484	0	NA	0	0	1	NA	0	0	NA	0	0	NA	NA	NA	0	0	0
7/22/21	Europe	Hungary	Vas	hun6	NA	47.3	17.2	July	VIBE	F	0	NA	NA	NA	NA	BH20HU0161	BH20HU0162	BH20HU0163	NA	NA	NA	54	6	129	0	NA	0	0	1	NA	0	0	NA	0	0	NA	NA	NA	0	0	0
7/22/21	Europe	Hungary	Somogy	hun7	NA	46.3	17.2	July	NANA	M	0	NA	NA	NA	NA	BH20HU0164	BH20HU0165	BH20HU0166	NA	NA	NA	44	11	37	0	NA	0	0	1	NA	0	0	NA	0	0	NA	NA	NA	0	0	0
7/25/21	Europe	Hungary	Budapest	hun4	European	47.6	19.0	July	DOCA	F	0	NA	NA	NA	NA	BH20HU0167	BH20HU0168	BH20HU0169	NA	NA	NA	115	34	351	0	NA	0	0	1	NA	0	0	NA	0	0	NA	NA	NA	0	0	0
7/28/21	Europe	Hungary	Gyor-Moson-Sopron	hun5	NA	47.8	17.3	July	VIUR	F	0	NA	NA	NA	NA	BH20HU0170	BH20HU0171	BH20HU0172	NA	NA	NA	39.8	4.2	61.4	0	NA	0	0	1	NA	0	0	NA	0	0	NA	NA	NA	0	0	0
7/28/21	Europe	Hungary	Gyor-Moson-Sopron	hun5	NA	47.8	17.3	July	VIUR	F	0	NA	NA	NA	NA	BH20HU0173	BH20HU0174	BH20HU0175	NA	NA	NA	43	4.5	76.2	0	NA	0	0	1	NA	0	0	NA	0	0	NA	NA	NA	0	0	0
10/1/21	Europe	Hungary	Bacs-Kiskun	hun3	NA	47.0	19.3	October	COAU	M	1	NA	NA	NA	NA	BH20HU0177	BH20HU0178	BH20HU0179	NA	NA	NA	47	13	54.1	0	NA	0	0	1	NA	0	0	NA	0	0	NA	NA	NA	0	0	0
5/9/21	Europe	Hungary	Nograd	hun2	NA	47.8	19.7	May	COAU	U	0	NA	NA	NA	NA	BH20HU0184	NA	NA	BH20HU0185	NA	NA	NA	NA	NA	0	NA	0	0	1	NA	NA	NA	NA	NA	NA	NA	0	0	0	0	0
5/10/21	Europe	Hungary	Nograd	hun2	NA	47.9	19.6	May	COAU	F	0	NA	NA	NA	NA	BH20HU0187	NA	BH20HU0188	BH20HU0186	NA	NA	NA	NA	NA	0	NA	0	0	1	NA	NA	NA	NA	0	0	NA	0	0	0	0	0
5/11/21	Europe	Hungary	Nograd	hun2	NA	48.0	19.7	May	COAU	M	0	NA	NA	NA	NA	BH20HU0190	NA	BH20HU0191	BH20HU0189	NA	NA	NA	NA	NA	0	NA	0	0	1	NA	NA	NA	NA	0	0	NA	0	0	0	0	0
5/27/21	Europe	Hungary	Heves	hun2	NA	47.9	20.0	May	NANA	U	0	NA	NA	NA	NA	BH20HU0193	NA	NA	BH20HU0192	NA	NA	NA	NA	NA	0	NA	0	0	1	NA	NA	NA	NA	NA	NA	NA	0	0	0	0	0
6/2/21	Europe	Hungary	Heves	hun2	NA	47.9	20.1	June	NANA	U	0	NA	NA	NA	NA	BH20HU0195	NA	NA	BH20HU0194	NA	NA	NA	NA	NA	0	NA	0	0	1	NA	NA	NA	NA	NA	NA	NA	0	0	0	0	0
10/21/21	Europe	Hungary	Nograd	hun2	NA	47.9	19.6	October	ZALO	U	0	NA	NA	NA	NA	BH20HU0200	NA	NA	NA	NA	NA	NA	NA	NA	0	NA	0	0	1	NA	NA	NA	NA	NA	NA	NA	NA	NA	0	0	0
5/7/22	Europe	Hungary	Bacs-Kiskun	hun3	NA	47.0	19.3	May	COAU	M	0	NA	NA	NA	NA	BH20HU0211	BH20HU0212	NA	NA	NA	NA	46.5	11	43.8	0	NA	0	0	1	NA	0	0	NA	NA	NA	NA	NA	NA	0	0	0
5/7/22	Europe	Hungary	Bacs-Kiskun	hun3	NA	47.0	19.3	May	COAU	F	0	NA	NA	NA	NA	BH20HU0213	BH20HU0214	NA	NA	NA	NA	52	10	66.7	0	NA	0	0	1	NA	0	0	NA	NA	NA	NA	NA	NA	0	0	0
5/8/22	Europe	Hungary	Budapest	hun4	European	47.5	19.1	May	NATE	M	0	NA	NA	NA	NA	BH20HU0215	BH20HU0216	NA	NA	NA	NA	66	17	136	0	NA	0	0	2	NA	0	0	NA	NA	NA	NA	NA	NA	0	0	0
5/10/22	Europe	Hungary	Pest	hun4	European	47.7	19.1	May	NATE	J	0	NA	NA	NA	NA	BH20HU0217	BH20HU0218	NA	NA	NA	NA	23	6	4.7	0	NA	0	0	1	NA	0	0	NA	NA	NA	NA	NA	NA	0	0	0
5/10/22	Europe	Hungary	Pest	hun4	European	47.7	19.1	May	NATE	J	0	NA	NA	NA	NA	BH20HU0219	BH20HU0220	NA	NA	NA	NA	20	5	2.8	0	NA	0	0	2	NA	0	0	NA	NA	NA	NA	NA	NA	0	0	0
5/9/22	Europe	Hungary	Budapest	hun4	European	47.5	19.1	May	NATE	NA	0	NA	NA	NA	NA	HUN0001	HUN0002	NA	NA	NA	NA	70	18	167	0	NA	0	0	1	NA	0	0	NA	NA	NA	NA	NA	NA	0	0	0
5/9/22	Europe	Hungary	Budapest	hun4	European	47.5	19.1	May	NATE	F	0	NA	NA	NA	NA	HUN0003	HUN0004	NA	NA	NA	NA	82	17	345	0	NA	0	0	1	NA	0	0	NA	NA	NA	NA	NA	NA	0	0	0
5/9/22	Europe	Hungary	Budapest	hun4	European	47.5	19.1	May	NATE	NA	1	4	0.047815985	16	33462	HUN0005	HUN0006	NA	HUN0009	NA	NA	62	18	88.4	0	NA	0	0	1	NA	0	0	NA	NA	NA	NA	0	0	0	0	0
5/9/22	Europe	Hungary	Budapest	hun4	European	47.5	19.1	May	NATE	NA	0	NA	NA	NA	NA	HUN0007	HUN0008	NA	NA	NA	NA	65	17	124	0	NA	0	0	1	NA	0	0	NA	NA	NA	NA	NA	NA	0	0	0
5/9/22	Europe	Hungary	Budapest	hun4	European	47.5	19.1	May	NATE	NA	0	NA	NA	NA	NA	HUN0010	HUN0011	NA	NA	NA	NA	74	18	236	0	NA	0	0	1	NA	0	0	NA	NA	NA	NA	NA	NA	0	0	0
5/10/22	Europe	Hungary	Pest	hun4	European	47.7	19.1	May	NATE	J	0	NA	NA	NA	NA	HUN0012	HUN0013	NA	HUN0016	NA	NA	20	5.5	3.1	0	NA	0	0	1	NA	0	0	NA	NA	NA	NA	NA	NA	0	0	0
5/10/22	Europe	Hungary	Pest	hun4	European	47.7	19.1	May	NATE	J	0	NA	NA	NA	NA	HUN0014	HUN0015	NA	NA	NA	NA	23.5	5.5	5.8	0	NA	0	0	1	NA	0	0	NA	NA	NA	NA	NA	NA	0	0	0
5/11/22	Europe	Hungary	Bacs-Kiskun	hun3	NA	47.0	19.3	May	NANA	J	0	NA	NA	NA	NA	HUN0017	HUN0018	NA	NA	NA	NA	41.5	10	26.5	0	NA	0	0	1	NA	0	0	NA	NA	NA	NA	NA	NA	0	0	0
5/12/22	Europe	Hungary	Budapest	hun4	European	47.5	19.1	May	NATE	NA	1	5	0.013910704	12	86265	HUN0019	HUN0020	NA	HUN0021	NA	NA	82	19	251	0	NA	0	0	1	NA	0	0	NA	NA	NA	NA	0	0	0	0	0
5/12/22	Europe	Hungary	Budapest	hun4	European	47.5	19.1	May	NATE	NA	0	NA	NA	NA	NA	HUN0022	HUN0023	NA	NA	NA	NA	78	20	283	0	NA	0	0	1	NA	0	0	NA	NA	NA	NA	NA	NA	0	0	0
5/12/22	Europe	Hungary	Budapest	hun4	European	47.5	19.1	May	NATE	NA	1	5	0.013221448	7	52944	HUN0024	HUN0025	NA	HUN0028	NA	NA	75	18.5	221	0	NA	0	0	1	NA	0	0	NA	NA	NA	NA	0	0	0	0	0
6/23/20	Europe	Poland	Opole	pol4	NA	50.5	18.0	June	COAU	F	0	NA	NA	NA	NA	AK20PO0001	AK20PO0002	NA	AK20PO0003	NA	NA	28	5.6	17	0	NA	0	0	1	NA	0	0	NA	NA	NA	NA	0	0	0	0	0
7/7/20	Europe	Poland	Opole	pol4	NA	50.5	18.0	July	COAU	F	0	NA	NA	NA	NA	AK20PO0005	AK20PO0006	AK20PO0007	NA	NA	NA	54	9	112	0	NA	0	0	1	NA	0	0	NA	0	0	NA	NA	NA	0	0	0
7/7/20	Europe	Poland	Opole	pol4	NA	50.5	18.0	July	COAU	F	0	NA	NA	NA	NA	AK20PO0008	AK20PO0009	AK20PO0010	NA	NA	NA	59	10	93	0	NA	0	0	1	NA	0	0	NA	0	0	NA	NA	NA	0	0	0
7/7/20	Europe	Poland	Opole	pol4	NA	50.5	18.0	July	COAU	F	0	NA	NA	NA	NA	AK20PO0011	AK20PO0012	AK20PO0014	AK20PO0013	NA	NA	52.5	10.5	75	0	NA	0	0	1	NA	0	0	NA	0	0	NA	0	0	0	0	0
7/7/20	Europe	Poland	Opole	pol4	NA	50.5	18.0	July	COAU	F	0	NA	NA	NA	NA	AK20PO0015	AK20PO0016	AK20PO0017	NA	NA	NA	47.5	12	54	0	NA	0	0	1	NA	0	0	NA	0	0	NA	NA	NA	0	0	0
8/5/20	Europe	Poland	Opole	pol4	NA	50.5	18.0	August	COAU	F	0	NA	NA	NA	NA	AK20PO0018	AK20PO0019	AK20PO0020	NA	NA	NA	49	12	66	0	NA	0	0	1	NA	0	0	NA	0	0	NA	NA	NA	0	0	0
8/16/20	Europe	Poland	Opole	pol4	NA	50.5	18.0	August	COAU	J	0	NA	NA	NA	NA	AK20PO0023	AK20PO0024	AK20PO0025	NA	NA	NA	23	5.5	16	0	NA	0	0	1	NA	0	0	NA	0	0	NA	NA	NA	0	0	0
8/16/20	Europe	Poland	Opole	pol4	NA	50.5	18.0	August	COAU	F	0	NA	NA	NA	NA	AK20PO0026	AK20PO0027	AK20PO0028	NA	NA	NA	54	9	112	1	NA	0	0	1	NA	0	0	NA	0	0	NA	NA	NA	0	0	0
8/23/20	Europe	Poland	Opole	pol4	NA	50.5	18.0	August	COAU	J	0	NA	NA	NA	NA	AK20PO0029	AK20PO0030	NA	NA	NA	NA	23	5.5	16	1	NA	0	0	1	NA	0	0	NA	NA	NA	NA	NA	NA	0	0	0
8/29/20	Europe	Poland	Opole	pol4	NA	50.5	18.0	August	COAU	J	0	NA	NA	NA	NA	AK20PO0033	AK20PO0034	AK20PO0035	NA	NA	NA	17.5	3.4	10	0	NA	0	0	1	NA	0	0	NA	0	0	NA	NA	NA	0	0	0
9/9/20	Europe	Poland	Opole	pol4	NA	50.5	18.0	September	COAU	F	0	NA	NA	NA	NA	AK20PO0036	AK20PO0037	AK20PO0038	NA	NA	NA	54	9	112	1	NA	0	0	1	NA	0	0	NA	0	0	NA	NA	NA	0	0	0
9/9/20	Europe	Poland	Opole	pol4	NA	50.5	18.0	September	COAU	J	0	NA	NA	NA	NA	AK20PO0039	AK20PO0040	AK20PO0041	NA	NA	NA	13.5	3.8	9	0	NA	0	0	1	NA	0	0	NA	0	0	NA	NA	NA	0	0	0
4/11/21	Europe	Poland	Opole	pol4	NA	50.5	18.0	April	NANA	J	0	NA	NA	NA	NA	AK20PO0042	AK20PO0043	AK20PO0044	NA	NA	NA	33.3	9.2	16	0	NA	0	0	1	NA	0	0	NA	0	0	NA	NA	NA	0	0	0
4/29/21	Europe	Poland	Lower Silesia	pol3	NA	51.2	17.1	April	NANA	F	1	NA	NA	NA	NA	AK20PO0045	AK20PO0046	AK20PO0047	AK20PO0048	NA	NA	88	5.5	268	0	NA	0	0	1	NA	0	0	NA	0	0	NA	0	0	0	0	0
5/9/21	Europe	Poland	Opole	pol4	NA	50.5	18.0	May	NANA	F	0	NA	NA	NA	NA	AK20PO0049	AK20PO0050	AK20PO0051	NA	NA	NA	41.7	12.3	35	0	NA	0	0	1	NA	0	0	NA	0	0	NA	NA	NA	0	0	0
5/15/21	Europe	Poland	Lower Silesia	pol2	NA	51.4	15.6	May	COAU	F	0	NA	NA	NA	NA	AK20PO0052	AK20PO0053	AK20PO0054	NA	NA	NA	43.2	12.2	59	0	NA	0	0	1	NA	0	0	NA	0	0	NA	NA	NA	0	0	0
5/21/21	Europe	Poland	Opole	pol4	NA	50.5	18.0	May	NANA	F	0	NA	NA	NA	NA	AK20PO0055	AK20PO0056	AK20PO0057	NA	NA	NA	35.3	8	24	0	NA	0	0	1	NA	0	0	NA	0	0	NA	NA	NA	0	0	0
6/4/21	Europe	Poland	Opole	pol4	NA	50.5	18.0	June	COAU	F	0	NA	NA	NA	NA	AK20PO0058	AK20PO0059	AK20PO0060	NA	NA	NA	30.5	7	23	0	NA	0	0	1	NA	0	0	NA	0	0	NA	NA	NA	0	0	0
6/19/21	Europe	Poland	Opole	pol4	NA	50.5	18.0	June	COAU	F	1	NA	NA	NA	NA	AK20PO0061	AK20PO0062	AK20PO0063	AK20PO0064	NA	NA	41	11	64	0	NA	0	0	1	NA	0	0	NA	0	0	NA	0	0	0	0	0
6/19/21	Europe	Poland	Opole	pol4	NA	50.5	18.0	June	COAU	F	1	NA	NA	NA	NA	AK20PO0065	AK20PO0066	AK20PO0067	AK20PO0068	NA	NA	52	10	83	0	NA	0	0	1	NA	0	0	NA	0	0	NA	0	0	0	0	0
6/19/21	Europe	Poland	Opole	pol4	NA	50.5	18.0	June	COAU	F	0	NA	NA	NA	NA	AK20PO0069	AK20PO0070	AK20PO0071	AK20PO0072	NA	NA	31.5	7	18	0	NA	0	0	1	NA	0	0	NA	0	0	NA	0	0	0	0	0
7/3/21	Europe	Poland	Opole	pol4	NA	50.5	18.0	July	COAU	M	0	NA	NA	NA	NA	AK20PO0073	AK20PO0074	AK20PO0075	AK20PO0076	NA	NA	48	11	49	0	NA	0	0	1	NA	0	0	NA	0	0	NA	0	0	0	0	0
7/3/21	Europe	Poland	Opole	pol4	NA	50.5	18.0	July	COAU	M	0	NA	NA	NA	NA	AK20PO0077	AK20PO0078	AK20PO0079	NA	NA	NA	44	11.5	49	0	NA	0	0	1	NA	0	0	NA	0	0	NA	NA	NA	0	0	0
7/3/21	Europe	Poland	Opole	pol4	NA	50.5	18.0	July	COAU	F	0	NA	NA	NA	NA	AK20PO0080	AK20PO0081	AK20PO0082	NA	NA	NA	61	9.5	84	0	NA	0	0	1	NA	0	0	NA	0	0	NA	NA	NA	0	0	0
7/3/21	Europe	Poland	Opole	pol4	NA	50.5	18.0	July	COAU	F	0	NA	NA	NA	NA	AK20PO0083	AK20PO0084	AK20PO0085	AK20PO0086	NA	NA	54	9	74	0	NA	0	0	1	NA	0	0	NA	0	0	NA	0	0	0	0	0
7/3/21	Europe	Poland	Opole	pol4	NA	50.5	18.0	July	COAU	M	0	NA	NA	NA	NA	AK20PO0087	AK20PO0088	AK20PO0089	AK20PO0090	NA	NA	50.5	12.5	68	0	NA	0	0	1	NA	0	0	NA	0	0	NA	0	0	0	0	0
7/3/21	Europe	Poland	Opole	pol4	NA	50.5	18.0	July	COAU	J	0	NA	NA	NA	NA	AK20PO0091	AK20PO0092	AK20PO0093	NA	NA	NA	27	6	18	0	NA	0	0	1	NA	0	0	NA	0	0	NA	NA	NA	0	0	0
7/3/21	Europe	Poland	Opole	pol4	NA	50.5	18.0	July	COAU	F	0	NA	NA	NA	NA	AK20PO0094	AK20PO0095	AK20PO0096	NA	NA	NA	51	9	97	0	NA	0	0	1	NA	0	0	NA	0	0	NA	NA	NA	0	0	0
7/10/21	Europe	Poland	Lower Silesia	pol2	NA	51.4	15.6	July	COAU	M	0	NA	NA	NA	NA	AK20PO0097	AK20PO0098	AK20PO0099	NA	NA	NA	48.5	14	66	0	NA	0	0	1	NA	0	0	NA	0	0	NA	NA	NA	0	0	0
8/7/21	Europe	Poland	Opole	pol4	NA	50.5	18.0	August	COAU	F	1	NA	NA	NA	NA	AK20PO0100	AK20PO0101	AK20PO0102	AK20PO0103	NA	NA	58	10.5	97	0	NA	0	0	1	NA	0	0	NA	0	0	NA	0	0	0	0	0
5/20/20	Europe	Poland	Kuyavia-Pomerania	pol1	NA	53.0	18.0	May	COAU	F	0	NA	NA	NA	NA	BS20PO0001	BS20PO0002	BS20PO0004	BS20PO0003	NA	NA	60.8	10.7	110.1	0	NA	0	0	1	NA	0	0	NA	0	0	NA	0	0	0	0	0
5/20/20	Europe	Poland	Kuyavia-Pomerania	pol1	NA	53.0	18.0	May	COAU	F	1	NA	NA	NA	NA	BS20PO0005	BS20PO0006	BS20PO0008	BS20PO0007	NA	NA	58	11	87.5	0	NA	0	0	1	NA	0	0	NA	0	0	NA	0	0	0	0	0
5/20/20	Europe	Poland	Kuyavia-Pomerania	pol1	NA	53.0	18.0	May	NANA	F	0	NA	NA	NA	NA	BS20PO0009	BS20PO0010	BS20PO0012	BS20PO0011	NA	NA	84	19	212.1	0	NA	0	0	1	NA	0	0	NA	0	0	NA	0	0	0	0	0
5/31/20	Europe	Poland	Kuyavia-Pomerania	pol1	NA	53.0	18.0	May	COAU	F	1	NA	NA	NA	NA	BS20PO0013	BS20PO0014	BS20PO0016	BS20PO0015	NA	NA	42	8	40	0	NA	0	0	1	NA	0	0	NA	0	0	NA	0	0	0	0	0
6/3/20	Europe	Poland	Kuyavia-Pomerania	pol1	NA	53.0	18.0	June	NANA	F	0	NA	NA	NA	NA	BS20PO0017	BS20PO0018	BS20PO0019	NA	NA	NA	82	16	240.86	0	NA	0	0	1	NA	0	0	NA	0	0	NA	NA	NA	0	0	0
6/4/20	Europe	Poland	Kuyavia-Pomerania	pol1	NA	53.0	18.0	June	COAU	F	0	NA	NA	NA	NA	BS20PO0020	BS20PO0021	BS20PO0022	NA	NA	NA	43	8	49.96	0	NA	0	0	1	NA	0	0	NA	0	0	NA	NA	NA	0	0	0
4/11/21	Europe	Poland	Kuyavia-Pomerania	pol1	NA	53.0	18.0	April	NANA	M	0	NA	NA	NA	NA	BS20PO0027	BS20PO0024	BS20PO0029	BS20PO0028	NA	NA	56.2	13.1	116.05	0	NA	0	0	1	NA	0	0	NA	0	0	NA	0	0	0	0	0
5/9/21	Europe	Poland	Kuyavia-Pomerania	pol1	NA	53.0	18.0	May	COAU	J	0	NA	NA	NA	NA	BS20PO0031	BS20PO0030	BS20PO0038	NA	NA	NA	12.3	3	3.1	0	NA	0	0	1	NA	0	0	NA	0	0	NA	NA	NA	0	0	0
5/9/21	Europe	Poland	Kuyavia-Pomerania	pol1	NA	53.0	18.0	May	COAU	J	0	NA	NA	NA	NA	BS20PO0032	BS20PO0035	BS20PO0037	NA	NA	NA	27.5	5.3	14.13	0	NA	0	0	1	NA	0	0	NA	0	0	NA	NA	NA	0	0	0
5/10/21	Europe	Poland	Kuyavia-Pomerania	pol1	NA	53.0	18.0	May	COAU	J	0	NA	NA	NA	NA	BS20PO0036	BS20PO0033	BS20PO0034	NA	NA	NA	13	3.5	3	0	NA	0	0	1	NA	0	0	NA	0	0	NA	NA	NA	0	0	0
5/10/21	Europe	Poland	Kuyavia-Pomerania	pol1	NA	53.0	18.0	May	NANA	J	0	NA	NA	NA	NA	BS20PO0040	BS20PO0039	BS20PO0041	NA	NA	NA	27.2	6.5	10.39	0	NA	0	0	1	NA	0	0	NA	0	0	NA	NA	NA	0	0	0
5/11/21	Europe	Poland	Kuyavia-Pomerania	pol1	NA	53.0	18.0	May	COAU	J	0	NA	NA	NA	NA	BS20PO0044	BS20PO0043	BS20PO0042	NA	NA	NA	17.2	3.7	3.13	0	NA	0	0	1	NA	0	0	NA	0	0	NA	NA	NA	0	0	0
5/12/21	Europe	Poland	Kuyavia-Pomerania	pol1	NA	53.0	18.0	May	COAU	M	0	NA	NA	NA	NA	BS20PO0047	BS20PO0046	BS20PO0045	BS20PO0048	NA	NA	42.5	10.5	42	0	NA	0	0	1	NA	0	0	NA	0	0	NA	0	0	0	0	0
5/13/21	Europe	Poland	Kuyavia-Pomerania	pol1	NA	53.0	18.0	May	NANA	J	0	NA	NA	NA	NA	BS20PO0050	BS20PO0049	BS20PO0026	NA	NA	NA	31.5	7.7	14	0	NA	0	0	1	NA	0	0	NA	0	0	NA	NA	NA	0	0	0
5/26/21	Europe	Poland	Kuyavia-Pomerania	pol1	NA	53.0	18.0	May	COAU	F	0	NA	NA	NA	NA	BS20PO0051	BS20PO0023	BS20PO0052	NA	NA	NA	47	6.7	47.4	0	NA	0	0	1	NA	0	0	NA	0	0	NA	NA	NA	0	0	0
6/10/21	Europe	Poland	Kuyavia-Pomerania	pol1	NA	53.0	18.0	June	NANA	J	0	NA	NA	NA	NA	BS20PO0053	BS20PO0025	BS20PO0054	NA	NA	NA	16	3.8	3.16	0	NA	0	0	1	NA	0	0	NA	0	0	NA	NA	NA	0	0	0
6/11/21	Europe	Poland	Kuyavia-Pomerania	pol1	NA	53.0	18.0	June	NANA	J	0	NA	NA	NA	NA	BS20PO0056	BS20PO0055	BS20PO0057	NA	NA	NA	24.5	5.6	12.85	0	NA	0	0	1	NA	0	0	NA	0	0	NA	NA	NA	0	0	0
6/11/21	Europe	Poland	Kuyavia-Pomerania	pol1	NA	53.0	18.0	June	NANA	J	0	NA	NA	NA	NA	BS20PO0059	BS20PO0058	BS20PO0060	NA	NA	NA	21.5	5.6	7.28	0	NA	0	0	1	NA	0	0	NA	0	0	NA	NA	NA	0	0	0
6/11/21	Europe	Poland	Kuyavia-Pomerania	pol1	NA	53.0	18.0	June	NANA	M	0	NA	NA	NA	NA	BS20PO0062	BS20PO0061	BS20PO0063	NA	NA	NA	46	11.6	35.97	0	NA	0	0	1	NA	0	0	NA	0	0	NA	NA	NA	0	0	0
6/11/21	Europe	Poland	Kuyavia-Pomerania	pol1	NA	53.0	18.0	June	NANA	J	0	NA	NA	NA	NA	BS20PO0065	BS20PO0064	BS20PO0066	NA	NA	NA	30.5	6.7	16.39	0	NA	0	0	1	NA	0	0	NA	0	0	NA	NA	NA	0	0	0
6/11/21	Europe	Poland	Kuyavia-Pomerania	pol1	NA	53.0	18.0	June	NANA	J	0	NA	NA	NA	NA	BS20PO0068	BS20PO0067	BS20PO0069	NA	NA	NA	18.2	3.9	4.38	0	NA	0	0	1	NA	0	0	NA	0	0	NA	NA	NA	0	0	0
6/11/21	Europe	Poland	Kuyavia-Pomerania	pol1	NA	53.0	18.0	June	NANA	J	0	NA	NA	NA	NA	BS20PO0070	NA	KK20PO0211	NA	NA	NA	29.8	6.5	12.83	0	NA	0	0	1	NA	NA	NA	NA	0	0	NA	NA	NA	0	0	0
5/9/20	Europe	Poland	Lesser Poland	pol7	NA	50.0	19.9	May	NANA	M	0	NA	NA	NA	NA	KK20PO0001	KK20PO0002	NA	NA	NA	NA	43	11.6	32	0	NA	0	0	1	NA	0	0	NA	NA	NA	NA	NA	NA	0	0	0
5/9/20	Europe	Poland	Lesser Poland	pol7	NA	50.0	19.9	May	NANA	U	0	NA	NA	NA	NA	KK20PO0003	KK20PO0004	NA	NA	NA	NA	32	8	9	0	NA	0	0	1	NA	0	0	NA	NA	NA	NA	NA	NA	0	0	0
5/9/20	Europe	Poland	Lesser Poland	pol7	NA	50.0	19.9	May	NANA	U	0	NA	NA	NA	NA	KK20PO0005	KK20PO0006	NA	NA	NA	NA	25	5.5	7	0	NA	0	0	1	NA	0	0	NA	NA	NA	NA	NA	NA	0	0	0
5/23/20	Europe	Poland	Lesser Poland	pol7	NA	50.0	19.9	May	NANA	M	0	NA	NA	NA	NA	KK20PO0007	KK20PO0008	KK20PO0009	NA	NA	NA	56	16.5	62	0	NA	0	0	1	NA	0	0	NA	0	0	NA	NA	NA	0	0	0
6/2/20	Europe	Poland	Lesser Poland	pol7	NA	50.0	19.9	June	NANA	M	0	NA	NA	NA	NA	KK20PO0010	KK20PO0011	KK20PO0012	NA	NA	NA	50	13.5	61	0	NA	0	0	1	NA	0	0	NA	0	0	NA	NA	NA	0	0	0
6/2/20	Europe	Poland	Lesser Poland	pol7	NA	50.0	19.9	June	NANA	U	0	NA	NA	NA	NA	KK20PO0013	KK20PO0014	KK20PO0015	NA	NA	NA	18	4.1	4	0	NA	0	0	1	NA	0	0	NA	0	0	NA	NA	NA	0	0	0
6/2/20	Europe	Poland	Lesser Poland	pol7	NA	50.0	19.9	June	NANA	U	0	NA	NA	NA	NA	KK20PO0016	KK20PO0017	KK20PO0018	NA	NA	NA	18.3	4.3	4.5	0	NA	0	0	1	NA	0	0	NA	0	0	NA	NA	NA	0	0	0
6/2/20	Europe	Poland	Lesser Poland	pol7	NA	50.0	19.9	June	NANA	M	1	NA	NA	NA	NA	KK20PO0019	KK20PO0020	NA	KK20PO0021	NA	NA	55	14.2	74	0	NA	0	0	1	NA	0	0	NA	NA	NA	NA	0	0	0	0	0
6/2/20	Europe	Poland	Lesser Poland	pol7	NA	50.0	19.9	June	NANA	U	0	NA	NA	NA	NA	KK20PO0022	KK20PO0023	KK20PO0024	NA	NA	NA	32	8.7	19.8	0	NA	0	0	1	NA	0	0	NA	0	0	NA	NA	NA	0	0	0
6/18/20	Europe	Poland	Lesser Poland	pol7	NA	50.0	19.9	June	NANA	F	1	NA	NA	NA	NA	KK20PO0025	KK20PO0026	NA	KK20PO0027	NA	NA	70	16.3	190	0	NA	0	0	1	NA	0	0	NA	NA	NA	NA	0	0	0	0	0
6/19/20	Europe	Poland	Lesser Poland	pol7	NA	50.0	19.9	June	NANA	M	0	NA	NA	NA	NA	KK20PO0028	KK20PO0029	KK20PO0030	NA	NA	NA	48	12	50	0	NA	0	0	1	NA	0	0	NA	0	0	NA	NA	NA	0	0	0
6/19/20	Europe	Poland	Lesser Poland	pol7	NA	50.0	19.9	June	NANA	M	0	NA	NA	NA	NA	KK20PO0031	KK20PO0032	KK20PO0033	NA	NA	NA	46	12	50	0	NA	0	0	1	NA	0	0	NA	0	0	NA	NA	NA	0	0	0
6/19/20	Europe	Poland	Lesser Poland	pol7	NA	50.0	19.9	June	NANA	U	0	NA	NA	NA	NA	KK20PO0034	KK20PO0035	NA	NA	NA	NA	35	7	17	0	NA	0	0	1	NA	0	0	NA	NA	NA	NA	NA	NA	0	0	0
6/19/20	Europe	Poland	Lesser Poland	pol7	NA	50.0	19.9	June	NANA	F	1	NA	NA	NA	NA	KK20PO0036	KK20PO0037	NA	KK20PO0038	NA	NA	58	14	90	0	NA	0	0	1	NA	0	0	NA	NA	NA	NA	0	0	0	0	0
6/30/20	Europe	Poland	Subcarpathia	pol8	European	49.3	22.5	June	ZALO	M	0	NA	NA	NA	NA	KK20PO0039	KK20PO0040	KK20PO0042	KK20PO0041	NA	NA	126	26.9	560	0	NA	0	0	1	NA	0	0	NA	0	0	NA	0	0	0	0	0
6/30/20	Europe	Poland	Subcarpathia	pol8	European	49.3	22.5	June	ZALO	F	0	NA	NA	NA	NA	KK20PO0043	KK20PO0044	KK20PO0046	KK20PO0045	NA	NA	67	16.5	220	0	NA	0	0	1	NA	0	0	NA	0	0	NA	0	0	0	0	0
6/30/20	Europe	Poland	Subcarpathia	pol8	European	49.3	22.5	June	ZALO	M	1	NA	NA	NA	NA	KK20PO0047	KK20PO0048	KK20PO0050	KK20PO0049	NA	NA	90.5	23	235	0	NA	0	0	1	NA	0	0	NA	0	0	NA	0	0	0	0	0
6/30/20	Europe	Poland	Subcarpathia	pol8	European	49.3	22.5	June	NANA	M	1	8	0.519389509	194	37352	KK20PO0051	KK20PO0052	NA	KK20PO0053	NA	NA	65	18.6	120	0	NA	0	0	1	39.265	7.44E-05	1	NA	NA	NA	35.2105	0.002716706	1	2	1	7.44E-05
6/30/20	Europe	Poland	Subcarpathia	pol8	European	49.3	22.5	June	ZALO	M	0	NA	NA	NA	NA	KK20PO0054	KK20PO0055	NA	NA	NA	NA	70	17.5	120	0	NA	0	0	1	NA	0	0	NA	NA	NA	NA	NA	NA	0	0	0
7/1/20	Europe	Poland	Subcarpathia	pol8	European	49.2	22.5	July	ZALO	U	0	NA	NA	NA	NA	KK20PO0056	KK20PO0057	NA	NA	NA	NA	37.5	6.5	24.2	0	NA	0	0	1	NA	0	0	NA	NA	NA	NA	NA	NA	0	0	0
7/3/20	Europe	Poland	Subcarpathia	pol8	European	49.3	22.5	July	ZALO	F	0	NA	NA	NA	NA	KK20PO0058	KK20PO0059	NA	KK20PO0060	NA	NA	88	17.5	240	0	NA	0	0	1	NA	0	0	NA	NA	NA	NA	0	0	0	0	0
7/25/20	Europe	Poland	Subcarpathia	pol8	European	49.2	22.5	July	NANA	M	0	NA	NA	NA	NA	KK20PO0061	KK20PO0063	KK20PO0064	NA	NA	NA	58	16.8	95	0	NA	0	0	1	NA	0	0	NA	0	0	NA	NA	NA	0	0	0
7/25/20	Europe	Poland	Subcarpathia	pol8	European	49.2	22.5	July	ZALO	M	1	NA	NA	NA	NA	KK20PO0065	KK20PO0066	KK20PO0068	KK20PO0067	NA	NA	96	23.5	250	0	NA	0	0	1	NA	0	0	NA	0	0	NA	0	0	0	0	0
7/25/20	Europe	Poland	Subcarpathia	pol8	European	49.2	22.5	July	ZALO	U	0	NA	NA	NA	NA	KK20PO0069	KK20PO0070	NA	KK20PO0281	NA	NA	59	12	72	0	NA	0	0	1	NA	0	0	NA	NA	NA	NA	NA	NA	0	0	0
5/21/21	Europe	Poland	Subcarpathia	pol8	European	49.2	22.5	May	ZALO	M	0	NA	NA	NA	NA	KK20PO0141	KK20PO0142	NA	KK20PO0143	NA	NA	110	29	350	0	NA	0	0	1	NA	0	0	NA	NA	NA	NA	0	0	0	0	0
5/21/21	Europe	Poland	Subcarpathia	pol8	European	49.2	22.6	May	ZALO	M	1	NA	NA	NA	NA	KK20PO0144	KK20PO0145	KK20PO0146	KK20PO0147	NA	NA	68	18.5	125	0	NA	0	0	1	NA	0	0	NA	0	0	NA	0	0	0	0	0
5/21/21	Europe	Poland	Subcarpathia	pol8	European	49.2	22.6	May	ZALO	U	0	NA	NA	NA	NA	KK20PO0148	KK20PO0149	KK20PO0150	NA	NA	NA	51	10.2	28	0	NA	0	0	1	NA	0	0	NA	0	0	NA	NA	NA	0	0	0
5/21/21	Europe	Poland	Subcarpathia	pol8	European	49.2	22.6	May	ZALO	U	0	NA	NA	NA	NA	KK20PO0151	KK20PO0152	KK20PO0153	NA	NA	NA	42	7.5	20	0	NA	0	0	1	NA	0	0	NA	0	0	NA	NA	NA	0	0	0
5/21/21	Europe	Poland	Subcarpathia	pol8	European	49.2	22.6	May	ZALO	M	0	NA	NA	NA	NA	KK20PO0154	KK20PO0155	KK20PO0157	KK20PO0156	NA	NA	100	24	300	0	NA	0	0	1	NA	0	0	NA	0	0	NA	0	0	0	0	0
5/21/21	Europe	Poland	Subcarpathia	pol8	European	49.2	22.6	May	ZALO	M	0	NA	NA	NA	NA	KK20PO0158	KK20PO0159	KK20PO0160	NA	NA	NA	68	15.5	85	0	NA	0	0	1	NA	0	0	NA	0	0	NA	NA	NA	0	0	0
5/21/21	Europe	Poland	Subcarpathia	pol8	European	49.2	22.6	May	ZALO	M	0	NA	NA	NA	NA	KK20PO0161	KK20PO0162	NA	KK20PO0163	NA	NA	94	19.5	220	0	NA	0	0	1	NA	0	0	NA	NA	NA	NA	0	0	0	0	0
5/21/21	Europe	Poland	Subcarpathia	pol8	European	49.2	22.6	May	ZALO	F	0	NA	NA	NA	NA	KK20PO0164	KK20PO0165	KK20PO0166	NA	NA	NA	80	15	18	0	NA	0	0	1	NA	0	0	NA	0	0	NA	NA	NA	0	0	0
5/21/21	Europe	Poland	Subcarpathia	pol8	European	49.3	22.5	May	ZALO	M	0	NA	NA	NA	NA	KK20PO0167	KK20PO0168	NA	NA	NA	NA	110	23.5	500	0	NA	0	0	1	NA	0	0	NA	NA	NA	NA	NA	NA	0	0	0
5/22/21	Europe	Poland	Subcarpathia	pol8	European	49.3	22.5	May	ZALO	M	0	NA	NA	NA	NA	KK20PO0169	KK20PO0170	KK20PO0171	NA	NA	NA	110	26	440	0	NA	0	0	1	NA	0	0	NA	0	0	NA	NA	NA	0	0	0
5/22/21	Europe	Poland	Subcarpathia	pol8	European	49.3	22.5	May	ZALO	F	0	NA	NA	NA	NA	KK20PO0172	KK20PO0173	KK20PO0174	NA	NA	NA	93	20	290	0	NA	0	0	1	NA	0	0	NA	0	0	NA	NA	NA	0	0	0
6/11/21	Europe	Poland	Subcarpathia	pol8	European	49.3	22.5	June	ZALO	M	0	NA	NA	NA	NA	KK20PO0175	KK20PO0176	KK20PO0178	KK20PO0177	NA	NA	125	31	590	0	NA	0	0	1	NA	0	0	NA	0	0	NA	0	0	0	0	0
6/11/21	Europe	Poland	Subcarpathia	pol8	European	49.3	22.5	June	ZALO	F	0	NA	NA	NA	NA	KK20PO0179	KK20PO0180	KK20PO0178	KK20PO0181	NA	NA	90	19.2	325	0	NA	0	0	1	NA	0	0	NA	0	0	NA	0	0	0	0	0
6/11/21	Europe	Poland	Subcarpathia	pol8	European	49.3	22.5	June	ZALO	M	0	NA	NA	NA	NA	KK20PO0182	KK20PO0183	KK20PO0184	NA	NA	NA	93	21	215	0	NA	0	0	1	NA	0	0	NA	0	0	NA	NA	NA	0	0	0
6/11/21	Europe	Poland	Subcarpathia	pol8	European	49.3	22.5	June	ZALO	F	0	NA	NA	NA	NA	KK20PO0185	KK20PO0186	KK20PO0187	NA	NA	NA	59	11	65	0	NA	0	0	1	NA	0	0	NA	0	0	NA	NA	NA	0	0	0
6/11/21	Europe	Poland	Subcarpathia	pol8	European	49.2	22.6	June	ZALO	M	0	NA	NA	NA	NA	KK20PO0188	KK20PO0189	KK20PO0190	NA	NA	NA	50.5	14	42	0	NA	0	0	1	NA	0	0	NA	0	0	NA	NA	NA	0	0	0
6/11/21	Europe	Poland	Subcarpathia	pol8	European	49.2	22.6	June	NANA	M	0	NA	NA	NA	NA	KK20PO0191	KK20PO0192	KK20PO0193	NA	NA	NA	53.5	16	50	0	NA	0	0	1	NA	0	0	NA	0	0	NA	NA	NA	0	0	0
6/11/21	Europe	Poland	Subcarpathia	pol8	European	49.2	22.6	June	ZALO	U	0	NA	NA	NA	NA	KK20PO0194	KK20PO0195	KK20PO0193	NA	NA	NA	43	8	17	0	NA	0	0	1	NA	0	0	NA	0	0	NA	NA	NA	0	0	0
6/11/21	Europe	Poland	Subcarpathia	pol8	European	49.2	22.6	June	NANA	M	0	NA	NA	NA	NA	KK20PO0196	KK20PO0197	KK20PO0193	NA	NA	NA	53	14	50	0	NA	0	0	1	NA	0	0	NA	0	0	NA	NA	NA	0	0	0
6/11/21	Europe	Poland	Subcarpathia	pol8	European	49.2	22.6	June	NANA	M	0	NA	NA	NA	NA	KK20PO0198	KK20PO0199	KK20PO0193	NA	NA	NA	69	18	90	0	NA	0	0	1	NA	0	0	NA	0	0	NA	NA	NA	0	0	0
6/11/21	Europe	Poland	Subcarpathia	pol8	European	49.2	22.6	June	NANA	M	0	NA	NA	NA	NA	KK20PO0200	KK20PO0201	KK20PO0193	KK20PO0202	NA	NA	61	17.3	70	0	NA	0	0	1	NA	0	0	NA	0	0	NA	0	0	0	0	0
6/12/21	Europe	Poland	Subcarpathia	pol8	European	49.3	22.5	June	ZALO	U	0	NA	NA	NA	NA	KK20PO0203	KK20PO0204	KK20PO0205	NA	NA	NA	33.5	5.9	16.5	0	NA	0	0	1	NA	0	0	NA	0	0	NA	NA	NA	0	0	0
6/13/21	Europe	Poland	Silesia	pol6	NA	50.5	21.2	June	COAU	U	0	NA	NA	NA	NA	KK20PO0206	KK20PO0207	KK20PO0208	NA	NA	NA	20	3.7	6.1	0	NA	0	0	1	NA	0	0	NA	0	0	NA	NA	NA	0	0	0
7/5/21	Europe	Poland	Kuyavia-Pomerania	pol1	NA	53.0	18.0	July	NANA	M	0	NA	NA	NA	NA	KK20PO0213	KK20PO0212	KK20PO0214	NA	NA	NA	55.3	12	66.12	0	NA	0	0	1	NA	0	0	NA	0	0	NA	NA	NA	0	0	0
7/5/21	Europe	Poland	Kuyavia-Pomerania	pol1	NA	53.0	18.0	July	NANA	J	0	NA	NA	NA	NA	KK20PO0216	KK20PO0215	KK20PO0217	NA	NA	NA	29.5	8.5	17.9	0	NA	0	0	1	NA	0	0	NA	0	0	NA	NA	NA	0	0	0
9/3/21	Europe	Poland	Kuyavia-Pomerania	pol1	NA	53.0	18.0	September	COAU	M	0	NA	NA	NA	NA	KK20PO0219	KK20PO0218	KK20PO0221	KK20PO0220	NA	NA	50	12.3	52.5	0	NA	0	0	1	NA	0	0	NA	0	0	NA	0	0	0	0	0
9/14/21	Europe	Poland	Kuyavia-Pomerania	pol1	NA	53.0	18.0	September	NANA	J	0	NA	NA	NA	NA	KK20PO0223	KK20PO0222	KK20PO0224	KK20PO0225	NA	NA	30.5	6.5	17.7	0	NA	0	0	1	NA	0	0	NA	0	0	NA	0	0	0	0	0
9/20/21	Europe	Poland	Kuyavia-Pomerania	pol1	NA	53.0	18.0	September	COAU	J	0	NA	NA	NA	NA	KK20PO0227	KK20PO0226	KK20PO0228	NA	NA	NA	32	6	12.8	0	NA	0	0	1	NA	0	0	NA	0	0	NA	NA	NA	0	0	0
5/8/20	Europe	Poland	Lesser Poland	pol7	NA	50.0	19.9	May	COAU	M	1	NA	NA	NA	NA	SB20PO0001	SB20PO0002	SB20PO0003	SB20PO0004	NA	NA	56	14	82	0	NA	0	0	1	NA	0	0	NA	0	0	NA	0	0	0	0	0
5/8/20	Europe	Poland	Lesser Poland	pol7	NA	50.0	19.9	May	NANA	F	0	NA	NA	NA	NA	SB20PO0005	SB20PO0006	SB20PO0007	NA	NA	NA	67	16	121	0	NA	0	0	1	NA	0	0	NA	0	0	NA	NA	NA	0	0	0
5/8/20	Europe	Poland	Lesser Poland	pol7	NA	50.0	19.9	May	COAU	M	1	NA	NA	NA	NA	SB20PO0008	SB20PO0009	SB20PO0010	SB20PO0011	NA	NA	53	13.5	71	0	NA	0	0	1	NA	0	0	NA	0	0	NA	0	0	0	0	0
5/9/20	Europe	Poland	Lesser Poland	pol7	NA	50.0	19.9	May	COAU	M	1	NA	NA	NA	NA	SB20PO0012	SB20PO0013	SB20PO0015	SB20PO0014	NA	NA	54.5	13	59	0	NA	0	0	1	NA	0	0	NA	0	0	NA	0	0	0	0	0
5/20/20	Europe	Poland	Lesser Poland	pol7	NA	50.0	19.9	May	COAU	M	1	NA	NA	NA	NA	SB20PO0016	SB20PO0017	SB20PO0019	SB20PO0018	NA	NA	53.5	13.5	73	1	NA	0	0	1	NA	0	0	NA	0	0	NA	0	0	0	0	0
5/20/20	Europe	Poland	Lesser Poland	pol7	NA	50.0	19.9	May	COAU	M	1	NA	NA	NA	NA	SB20PO0020	SB20PO0021	SB20PO0023	SB20PO0022	NA	NA	51	12.5	92	0	NA	0	0	1	NA	0	0	NA	0	0	NA	0	0	0	0	0
5/20/20	Europe	Poland	Lesser Poland	pol7	NA	50.0	19.9	May	COAU	M	1	NA	NA	NA	NA	SB20PO0024	SB20PO0025	SB20PO0026	SB20PO0027	NA	NA	54.5	13	82	1	NA	0	0	1	NA	0	0	NA	0	0	NA	0	0	0	0	0
6/2/20	Europe	Poland	Lesser Poland	pol7	NA	50.0	19.9	June	COAU	M	0	NA	NA	NA	NA	SB20PO0028	SB20PO0029	SB20PO0030	NA	NA	NA	45	11.5	42	0	NA	0	0	1	NA	0	0	NA	0	0	NA	NA	NA	0	0	0
6/2/20	Europe	Poland	Lesser Poland	pol7	NA	50.0	19.9	June	COAU	M	1	NA	NA	NA	NA	SB20PO0031	SB20PO0032	SB20PO0033	SB20PO0034	NA	NA	53	13.5	69	1	NA	0	0	1	NA	0	0	NA	0	0	NA	0	0	0	0	0
6/2/20	Europe	Poland	Lesser Poland	pol7	NA	50.0	19.9	June	NANA	F	0	NA	NA	NA	NA	SB20PO0035	SB20PO0036	SB20PO0037	NA	NA	NA	61	14.5	120	0	NA	0	0	1	NA	0	0	NA	0	0	NA	NA	NA	0	0	0
6/2/20	Europe	Poland	Lesser Poland	pol7	NA	50.0	19.9	June	NANA	M	1	NA	NA	NA	NA	SB20PO0038	SB20PO0039	SB20PO0040	SB20PO0041	NA	NA	49.5	13.5	46	0	NA	0	0	1	NA	0	0	NA	0	0	NA	0	0	0	0	0
6/18/20	Europe	Poland	Lesser Poland	pol7	NA	50.0	19.9	June	NANA	F	1	NA	NA	NA	NA	SB20PO0042	SB20PO0043	SB20PO0044	SB20PO0045	NA	NA	68.5	15.5	180	0	NA	0	0	1	NA	0	0	NA	0	0	NA	0	0	0	0	0
6/18/20	Europe	Poland	Lesser Poland	pol7	NA	50.0	19.9	June	NANA	F	0	NA	NA	NA	NA	SB20PO0046	SB20PO0047	SB20PO0048	NA	NA	NA	26.5	5.5	17	0	NA	0	0	1	NA	0	0	NA	NA	NA	NA	NA	NA	0	0	0
7/22/20	Europe	Poland	Lesser Poland	pol7	NA	50.0	19.9	July	COAU	M	0	NA	NA	NA	NA	SB20PO0049	SB20PO0050	SB20PO0051	NA	NA	NA	54.1	13.2	81	0	NA	0	0	1	NA	0	0	NA	0	0	NA	NA	NA	0	0	0
7/22/20	Europe	Poland	Lesser Poland	pol7	NA	50.0	19.9	July	NANA	M	0	NA	NA	NA	NA	SB20PO0052	SB20PO0053	NA	NA	NA	NA	52.7	14.1	51	0	NA	0	0	1	NA	0	0	NA	NA	NA	NA	NA	NA	0	0	0
7/22/20	Europe	Poland	Lesser Poland	pol7	NA	50.0	19.9	July	NANA	U	0	NA	NA	NA	NA	SB20PO0054	SB20PO0055	SB20PO0056	NA	NA	NA	18.3	3.9	4	0	NA	0	0	1	NA	0	0	NA	0	0	NA	NA	NA	0	0	0
8/5/20	Europe	Poland	Lesser Poland	pol7	NA	50.0	19.9	August	COAU	F	0	NA	NA	NA	NA	SB20PO0057	SB20PO0058	SB20PO0059	NA	NA	NA	55.3	9.3	100	0	NA	0	0	1	NA	0	0	NA	0	0	NA	NA	NA	0	0	0
8/5/20	Europe	Poland	Lesser Poland	pol7	NA	50.0	19.9	August	COAU	M	0	NA	NA	NA	NA	SB20PO0060	SB20PO0061	NA	NA	NA	NA	54	13.4	64	0	NA	0	0	1	NA	0	0	NA	NA	NA	NA	NA	NA	0	0	0
8/5/20	Europe	Poland	Lesser Poland	pol7	NA	50.0	19.9	August	COAU	M	1	NA	NA	NA	NA	SB20PO0062	SB20PO0063	SB20PO0064	SB20PO0065	NA	NA	49.5	9.5	54	0	NA	0	0	1	NA	0	0	NA	0	0	NA	0	0	0	0	0
8/5/20	Europe	Poland	Lesser Poland	pol7	NA	50.0	19.9	August	COAU	F	1	NA	NA	NA	NA	SB20PO0066	SB20PO0067	SB20PO0068	SB20PO0069	NA	NA	60.7	10.5	95	0	NA	0	0	1	NA	0	0	NA	0	0	NA	0	0	0	0	0
8/20/20	Europe	Poland	Lesser Poland	pol7	NA	50.0	19.9	August	COAU	F	0	NA	NA	NA	NA	SB20PO0070	SB20PO0071	SB20PO0072	NA	NA	NA	58	10	95	0	NA	0	0	1	NA	0	0	NA	0	0	NA	NA	NA	0	0	0
8/20/20	Europe	Poland	Lesser Poland	pol7	NA	50.0	19.9	August	NANA	M	0	NA	NA	NA	NA	SB20PO0073	SB20PO0074	SB20PO0075	NA	NA	NA	46.5	15.1	59	0	NA	0	0	1	NA	0	0	NA	0	0	NA	NA	NA	0	0	0
8/20/20	Europe	Poland	Lesser Poland	pol7	NA	50.0	19.9	August	COAU	F	0	NA	NA	NA	NA	SB20PO0076	SB20PO0077	SB20PO0078	NA	NA	NA	55	10.5	90	0	NA	0	0	1	NA	0	0	NA	0	0	NA	NA	NA	0	0	0
8/20/20	Europe	Poland	Lesser Poland	pol7	NA	50.0	19.9	August	COAU	F	0	NA	NA	NA	NA	SB20PO0079	SB20PO0080	SB20PO0081	NA	NA	NA	42.3	8	34	0	NA	0	0	1	NA	0	0	NA	0	0	NA	NA	NA	0	0	0
8/24/20	Europe	Poland	Lesser Poland	pol7	NA	50.0	19.9	August	COAU	M	0	NA	NA	NA	NA	SB20PO0082	SB20PO0083	SB20PO0084	NA	NA	NA	46.5	12	49	0	NA	0	0	1	NA	0	0	NA	0	0	NA	NA	NA	0	0	0
8/24/20	Europe	Poland	Lesser Poland	pol7	NA	50.0	19.9	August	COAU	M	0	NA	NA	NA	NA	SB20PO0085	SB20PO0086	SB20PO0087	SB20PO0088	NA	NA	57.5	14.5	67	0	NA	0	0	1	NA	0	0	NA	0	0	NA	0	0	0	0	0
8/24/20	Europe	Poland	Lesser Poland	pol7	NA	50.0	19.9	August	NANA	M	0	NA	NA	NA	NA	SB20PO0089	SB20PO0090	SB20PO0091	NA	NA	NA	47.5	13.5	50	0	NA	0	0	1	NA	0	0	NA	0	0	NA	NA	NA	0	0	0
8/25/20	Europe	Poland	Lesser Poland	pol7	NA	50.0	19.9	August	COAU	F	0	NA	NA	NA	NA	SB20PO0092	SB20PO0093	SB20PO0094	NA	NA	NA	55.1	10	68	1	NA	0	0	1	NA	0	0	NA	0	0	NA	NA	NA	0	0	0
9/9/20	Europe	Poland	Lesser Poland	pol7	NA	50.0	19.9	September	COAU	M	0	NA	NA	NA	NA	SB20PO0095	SB20PO0096	SB20PO0097	SB20PO0098	NA	NA	50	9.5	52	1	NA	0	0	1	NA	0	0	NA	0	0	NA	0	0	0	0	0
9/14/20	Europe	Poland	Lesser Poland	pol7	NA	50.0	20.0	September	NANA	F	0	NA	NA	NA	NA	SB20PO0099	SB20PO0100	SB20PO0101	NA	NA	NA	73	11.5	175	0	NA	0	0	1	NA	0	0	NA	0	0	NA	NA	NA	0	0	0
9/14/20	Europe	Poland	Lesser Poland	pol7	NA	50.0	20.0	September	NANA	M	0	NA	NA	NA	NA	SB20PO0102	SB20PO0103	SB20PO0104	NA	NA	NA	44.5	12	19	0	NA	0	0	1	NA	0	0	NA	0	0	NA	NA	NA	0	0	0
9/14/20	Europe	Poland	Lesser Poland	pol7	NA	50.0	20.0	September	NANA	M	0	NA	NA	NA	NA	SB20PO0105	SB20PO0106	SB20PO0107	NA	NA	NA	49.5	14.5	32	0	NA	0	0	1	NA	0	0	NA	0	0	NA	NA	NA	0	0	0
9/14/20	Europe	Poland	Lesser Poland	pol7	NA	50.0	20.0	September	NANA	M	0	NA	NA	NA	NA	SB20PO0108	SB20PO0109	SB20PO0110	NA	NA	NA	45	12.5	20	0	NA	0	0	1	NA	0	0	NA	0	0	NA	NA	NA	0	0	0
9/24/20	Europe	Poland	Lesser Poland	pol7	NA	50.0	20.0	September	NANA	M	0	NA	NA	NA	NA	SB20PO0111	SB20PO0112	SB20PO0113	NA	NA	NA	44	11.5	22	0	NA	0	0	1	NA	0	0	NA	0	0	NA	NA	NA	0	0	0
4/12/21	Europe	Poland	Lesser Poland	pol7	NA	50.0	20.0	April	NANA	M	0	NA	NA	NA	NA	SB20PO0114	SB20PO0115	SB20PO0116	NA	NA	NA	44	13	34	0	NA	0	0	1	NA	0	0	NA	0	0	NA	NA	NA	0	0	0
4/12/21	Europe	Poland	Lesser Poland	pol7	NA	50.0	20.0	April	NANA	M	0	NA	NA	NA	NA	SB20PO0117	SB20PO0118	SB20PO0119	NA	NA	NA	43.5	12	37	0	NA	0	0	1	NA	0	0	NA	0	0	NA	NA	NA	0	0	0
5/11/21	Europe	Poland	Lesser Poland	pol7	NA	50.0	19.9	May	COAU	J	1	NA	NA	NA	NA	SB20PO0120	SB20PO0121	SB20PO0122	SB20PO0123	NA	NA	18.1	3.2	4.5	0	NA	0	0	1	NA	0	0	NA	0	0	NA	0	0	0	0	0
5/11/21	Europe	Poland	Lesser Poland	pol7	NA	50.0	19.9	May	NANA	M	0	NA	NA	NA	NA	SB20PO0124	SB20PO0125	NA	NA	NA	NA	47	12.3	36	0	NA	0	0	1	NA	0	0	NA	NA	NA	NA	NA	NA	0	0	0
5/11/21	Europe	Poland	Lesser Poland	pol7	NA	50.0	19.9	May	NANA	M	0	NA	NA	NA	NA	SB20PO0126	SB20PO0127	NA	NA	NA	NA	31.5	8	16	0	NA	0	0	1	NA	0	0	NA	NA	NA	NA	NA	NA	0	0	0
5/15/21	Europe	Poland	Lesser Poland	pol7	NA	50.0	19.9	May	NANA	M	0	NA	NA	NA	NA	SB20PO0128	SB20PO0129	NA	NA	NA	NA	34.5	10.6	17	0	NA	0	0	1	NA	0	0	NA	NA	NA	NA	NA	NA	0	0	0
5/15/21	Europe	Poland	Lesser Poland	pol7	NA	50.0	19.9	May	NANA	F	0	NA	NA	NA	NA	SB20PO0130	SB20PO0131	SB20PO0132	NA	NA	NA	71.5	17.5	185	0	NA	0	0	1	NA	0	0	NA	0	0	NA	NA	NA	0	0	0
5/15/21	Europe	Poland	Lesser Poland	pol7	NA	50.0	19.9	May	NANA	F	0	NA	NA	NA	NA	SB20PO0133	SB20PO0134	NA	NA	NA	NA	49	11.9	34	0	NA	0	0	1	NA	0	0	NA	NA	NA	NA	NA	NA	0	0	0
5/16/21	Europe	Poland	Lesser Poland	pol7	NA	50.0	19.9	May	COAU	M	1	NA	NA	NA	NA	SB20PO0135	SB20PO0136	SB20PO0137	SB20PO0138	NA	NA	54	14	65	0	NA	0	0	1	NA	0	0	NA	0	0	NA	0	0	0	0	0
5/21/21	Europe	Poland	Lesser Poland	pol7	NA	50.0	20.0	May	NANA	M	1	NA	NA	NA	NA	SB20PO0139	SB20PO0140	NA	SB20PO0141	NA	NA	44.5	12.5	25.5	0	NA	0	0	1	NA	0	0	NA	NA	NA	NA	0	0	0	0	0
5/21/21	Europe	Poland	Lesser Poland	pol7	NA	50.0	20.0	May	NANA	F	0	NA	NA	NA	NA	SB20PO0142	SB20PO0143	NA	NA	NA	NA	40.5	11	20	0	NA	0	0	1	NA	0	0	NA	NA	NA	NA	NA	NA	0	0	0
5/23/21	Europe	Poland	Lesser Poland	pol7	NA	50.0	19.9	May	NANA	M	1	NA	NA	NA	NA	SB20PO0144	SB20PO0145	NA	SB20PO0146	NA	NA	31	7.5	12	0	NA	0	0	1	NA	0	0	NA	NA	NA	NA	0	0	0	0	0
5/23/21	Europe	Poland	Lesser Poland	pol7	NA	50.0	19.9	May	NANA	U	0	NA	NA	NA	NA	SB20PO0147	SB20PO0148	NA	NA	NA	NA	19.5	5.5	6	0	NA	0	0	1	NA	0	0	NA	NA	NA	NA	NA	NA	0	0	0
5/23/21	Europe	Poland	Lesser Poland	pol7	NA	50.0	19.9	May	NANA	F	0	NA	NA	NA	NA	SB20PO0149	SB20PO0150	NA	NA	NA	NA	72	16.5	150	0	NA	0	0	1	NA	0	0	NA	NA	NA	NA	NA	NA	0	0	0
5/23/21	Europe	Poland	Lesser Poland	pol7	NA	50.0	19.9	May	NANA	F	0	NA	NA	NA	NA	SB20PO0151	SB20PO0152	NA	NA	NA	NA	42.5	11.5	25	0	NA	0	0	1	NA	0	0	NA	NA	NA	NA	NA	NA	0	0	0
5/23/21	Europe	Poland	Lesser Poland	pol7	NA	50.0	19.9	May	NANA	F	0	NA	NA	NA	NA	SB20PO0153	SB20PO0154	NA	NA	NA	NA	63	14	110	0	NA	0	0	1	NA	0	0	NA	NA	NA	NA	NA	NA	0	0	0
5/25/21	Europe	Poland	Lesser Poland	pol7	NA	50.0	19.9	May	COAU	M	1	NA	NA	NA	NA	SB20PO0155	SB20PO0156	SB20PO0157	SB20PO0158	NA	NA	46	11	37	0	NA	0	0	1	NA	0	0	NA	0	0	NA	0	0	0	0	0
5/26/21	Europe	Poland	Silesia	pol5	NA	49.8	18.6	May	NATE	F	0	NA	NA	NA	NA	SB20PO0159	SB20PO0160	SB20PO0161	NA	NA	NA	77	17	220	0	NA	0	0	1	NA	0	0	NA	0	0	NA	NA	NA	0	0	0
5/26/21	Europe	Poland	Silesia	pol5	NA	49.8	18.6	May	NATE	F	0	NA	NA	NA	NA	SB20PO0162	SB20PO0163	SB20PO0164	NA	NA	NA	94	19	360	0	NA	0	0	1	NA	0	0	NA	0	0	NA	NA	NA	0	0	0
5/26/21	Europe	Poland	Silesia	pol5	NA	49.8	18.6	May	NATE	J	0	NA	NA	NA	NA	SB20PO0165	SB20PO0166	SB20PO0167	NA	NA	NA	21	5.5	12	0	NA	0	0	1	NA	0	0	NA	0	0	NA	NA	NA	0	0	0
5/26/21	Europe	Poland	Silesia	pol5	NA	49.8	18.6	May	NATE	J	0	NA	NA	NA	NA	SB20PO0168	SB20PO0169	NA	NA	NA	NA	20.5	5.4	4	0	NA	0	0	1	NA	0	0	NA	NA	NA	NA	NA	NA	0	0	0
5/26/21	Europe	Poland	Silesia	pol5	NA	49.8	18.6	May	NATE	J	0	NA	NA	NA	NA	SB20PO0170	SB20PO0171	NA	NA	NA	NA	19	4	4.5	0	NA	0	0	1	NA	0	0	NA	NA	NA	NA	NA	NA	0	0	0
5/26/21	Europe	Poland	Silesia	pol5	NA	49.8	18.6	May	NATE	J	0	NA	NA	NA	NA	SB20PO0172	SB20PO0173	NA	NA	NA	NA	21.3	5.7	5	0	NA	0	0	1	NA	0	0	NA	NA	NA	NA	NA	NA	0	0	0
5/26/21	Europe	Poland	Silesia	pol5	NA	49.8	18.6	May	NATE	J	0	NA	NA	NA	NA	SB20PO0174	SB20PO0175	SB20PO0176	NA	NA	NA	18.5	3.8	6.3	0	NA	0	0	1	NA	0	0	NA	0	0	NA	NA	NA	0	0	0
5/26/21	Europe	Poland	Silesia	pol5	NA	49.8	18.6	May	NATE	J	0	NA	NA	NA	NA	SB20PO0177	SB20PO0178	SB20PO0179	NA	NA	NA	17.3	5.2	5.9	0	NA	0	0	1	NA	0	0	NA	0	0	NA	NA	NA	0	0	0
5/26/21	Europe	Poland	Silesia	pol5	NA	49.8	18.6	May	NATE	J	0	NA	NA	NA	NA	SB20PO0180	SB20PO0181	NA	NA	NA	NA	21	5.1	3.5	0	NA	0	0	1	NA	0	0	NA	NA	NA	NA	NA	NA	0	0	0
5/28/21	Europe	Poland	Lesser Poland	pol7	NA	50.0	19.9	May	COAU	M	1	NA	NA	NA	NA	SB20PO0182	SB20PO0183	SB20PO0184	SB20PO0185	NA	NA	54	13.5	79	0	NA	0	0	1	NA	0	0	NA	0	0	NA	0	0	0	0	0
5/28/21	Europe	Poland	Lesser Poland	pol7	NA	50.0	19.9	May	COAU	F	1	NA	NA	NA	NA	SB20PO0186	SB20PO0187	SB20PO0188	SB20PO0189	NA	NA	56	11.2	82	0	NA	0	0	1	NA	0	0	NA	0	0	NA	0	0	0	0	0
5/28/21	Europe	Poland	Lesser Poland	pol7	NA	50.0	19.9	May	NANA	F	0	NA	NA	NA	NA	SB20PO0190	SB20PO0191	SB20PO0192	NA	NA	NA	64	14	150	0	NA	0	0	1	NA	0	0	NA	0	0	NA	NA	NA	0	0	0
5/30/21	Europe	Poland	Lesser Poland	pol7	NA	50.0	19.9	May	COAU	F	1	NA	NA	NA	NA	SB20PO0193	SB20PO0194	SB20PO0195	SB20PO0196	NA	NA	61.5	12	153	1	NA	0	0	1	NA	0	0	NA	0	0	NA	0	0	0	0	0
5/30/21	Europe	Poland	Lesser Poland	pol7	NA	50.0	19.9	May	NANA	F	0	NA	NA	NA	NA	SB20PO0197	SB20PO0198	SB20PO0199	NA	NA	NA	59	14.5	87	0	NA	0	0	1	NA	0	0	NA	0	0	NA	NA	NA	0	0	0
6/5/21	Europe	Poland	Lesser Poland	pol7	NA	50.0	19.9	June	COAU	M	0	NA	NA	NA	NA	SB20PO0200	SB20PO0201	NA	SB20PO0202	NA	NA	46	11	35	1	NA	0	0	1	NA	0	0	NA	NA	NA	NA	0	0	0	0	0
6/12/21	Europe	Poland	Silesia	pol5	NA	49.8	18.6	June	NATE	F	0	NA	NA	NA	NA	SB20PO0203	SB20PO0204	SB20PO0205	NA	NA	NA	56	12	80	0	NA	0	0	1	NA	0	0	NA	0	0	NA	NA	NA	0	0	0
6/12/21	Europe	Poland	Silesia	pol5	NA	49.8	18.6	June	NATE	M	0	NA	NA	NA	NA	SB20PO0206	SB20PO0207	SB20PO0208	NA	NA	NA	54	15	96	0	NA	0	0	1	NA	0	0	NA	0	0	NA	NA	NA	0	0	0
6/17/21	Europe	Poland	Lesser Poland	pol7	NA	50.0	19.9	June	NANA	F	0	NA	NA	NA	NA	SB20PO0209	SB20PO0210	SB20PO0211	SB20PO0212	NA	NA	93	28	470	0	NA	0	0	1	NA	0	0	NA	0	0	NA	0	0	0	0	0
6/17/21	Europe	Poland	Lesser Poland	pol7	NA	50.0	19.9	June	COAU	F	0	NA	NA	NA	NA	SB20PO0213	SB20PO0214	SB20PO0215	SB20PO0216	NA	NA	59.5	10.5	105	1	NA	0	0	1	NA	0	0	NA	0	0	NA	0	0	0	0	0
6/27/21	Europe	Poland	Lesser Poland	pol7	NA	50.0	19.9	June	COAU	F	0	NA	NA	NA	NA	SB20PO0217	SB20PO0218	SB20PO0219	NA	NA	NA	60.5	10	103	1	NA	0	0	1	NA	0	0	NA	0	0	NA	NA	NA	0	0	0
6/27/21	Europe	Poland	Lesser Poland	pol7	NA	50.0	19.9	June	COAU	F	0	NA	NA	NA	NA	SB20PO0220	SB20PO0221	SB20PO0222	SB20PO0223	NA	NA	56	11.2	83	1	NA	0	0	1	NA	0	0	NA	0	0	NA	0	0	0	0	0
6/27/21	Europe	Poland	Lesser Poland	pol7	NA	50.0	19.9	June	COAU	M	0	NA	NA	NA	NA	SB20PO0224	SB20PO0225	SB20PO0226	SB20PO0227	NA	NA	58	14	74	1	NA	0	0	1	NA	0	0	NA	0	0	NA	0	0	0	0	0
6/27/21	Europe	Poland	Lesser Poland	pol7	NA	50.0	19.9	June	NANA	F	0	NA	NA	NA	NA	SB20PO0228	SB20PO0229	SB20PO0230	NA	NA	NA	65	13.5	120	0	NA	0	0	1	NA	0	0	NA	0	0	NA	NA	NA	0	0	0
7/25/20	Europe	Poland	Subcarpathia	pol8	European	49.3	22.5	July	ZALO	F	0	NA	NA	NA	NA	SB20PO0282	SB20PO0283	SB20PO0284	NA	NA	NA	85	16.5	200	0	38.2415	9.47E-05	1	2	NA	0	0	NA	0	0	NA	NA	NA	1	1	9.47E-05
7/25/20	Europe	Poland	Subcarpathia	pol8	European	49.3	22.5	July	NANA	F	0	NA	NA	NA	NA	SB20PO0285	SB20PO0286	SB20PO0287	NA	NA	NA	82.5	19.5	225	0	NA	0	0	1	NA	0	0	NA	0	0	NA	NA	NA	0	0	0
7/25/20	Europe	Poland	Subcarpathia	pol8	European	49.3	22.5	July	ZALO	M	0	NA	NA	NA	NA	SB20PO0288	SB20PO0289	SB20PO0290	NA	NA	NA	100	26	360	0	NA	0	0	1	NA	0	0	NA	0	0	NA	NA	NA	0	0	0
7/25/20	Europe	Poland	Subcarpathia	pol8	European	49.3	22.5	July	ZALO	F	0	NA	NA	NA	NA	SB20PO0291	SB20PO0292	NA	SB20PO0293	NA	NA	93	18.7	240	0	NA	0	0	1	NA	0	0	NA	NA	NA	NA	0	0	0	0	0
10/10/20	Europe	Poland	Lesser Poland	pol7	NA	50.0	19.9	October	COAU	U	0	NA	NA	NA	NA	SB20PO0294	SB20PO0295	SB20PO0296	NA	NA	NA	28.5	6.3	9.5	0	NA	0	0	1	NA	0	0	NA	0	0	NA	NA	NA	0	0	0
7/1/21	Europe	Poland	Subcarpathia	pol6	NA	50.2	21.6	July	COAU	M	0	NA	NA	NA	NA	SB20PO0297	SB20PO0298	SB20PO0300	SB20PO0299	NA	NA	27	6	12.5	0	NA	0	0	1	NA	0	0	NA	0	0	NA	0	0	0	0	0
7/6/21	Europe	Poland	Subcarpathia	pol8	European	49.2	22.6	July	ZALO	F	0	NA	NA	NA	NA	SB20PO0301	SB20PO0302	SB20PO0304	SB20PO0303	NA	NA	85	17.5	220	0	NA	0	0	1	NA	0	0	NA	0	0	NA	0	0	0	0	0
7/6/21	Europe	Poland	Subcarpathia	pol8	European	49.2	22.6	July	ZALO	F	0	NA	NA	NA	NA	SB20PO0305	SB20PO0306	SB20PO0304	NA	NA	NA	84	16.7	235	0	NA	0	0	1	NA	0	0	NA	0	0	NA	NA	NA	0	0	0
7/6/21	Europe	Poland	Subcarpathia	pol8	European	49.2	22.6	July	ZALO	U	0	NA	NA	NA	NA	SB20PO0307	SB20PO0308	SB20PO0304	NA	NA	NA	45	6	30	0	NA	0	0	1	NA	0	0	NA	0	0	NA	NA	NA	0	0	0
7/7/21	Europe	Poland	Subcarpathia	pol8	European	49.3	22.5	July	ZALO	M	0	NA	NA	NA	NA	SB20PO0309	SB20PO0310	SB20PO0305	SB20PO0311	NA	NA	101	23	310	0	NA	0	0	1	NA	0	0	NA	0	0	NA	0	0	0	0	0
7/7/21	Europe	Poland	Subcarpathia	pol8	European	49.3	22.5	July	ZALO	F	0	NA	NA	NA	NA	SB20PO0312	SB20PO0313	SB20PO0314	NA	NA	NA	67	14	98	0	NA	0	0	1	NA	0	0	NA	0	0	NA	NA	NA	0	0	0
7/7/21	Europe	Poland	Subcarpathia	pol8	European	49.3	22.5	July	ZALO	M	0	NA	NA	NA	NA	SB20PO0315	SB20PO0316	SB20PO0321	SB20PO0317	NA	NA	125	30.5	620	0	NA	0	0	1	NA	0	0	NA	0	0	NA	0	0	0	0	0
7/7/21	Europe	Poland	Subcarpathia	pol8	European	49.3	22.5	July	ZALO	M	0	NA	NA	NA	NA	SB20PO0318	SB20PO0319	SB20PO0321	SB20PO0320	NA	NA	126	30	620	0	NA	0	0	1	NA	0	0	NA	0	0	NA	0	0	0	0	0
7/7/21	Europe	Poland	Subcarpathia	pol8	European	49.3	22.5	July	ZALO	M	0	NA	NA	NA	NA	SB20PO0322	SB20PO0323	SB20PO0321	SB20PO0324	NA	NA	108	26.5	480	0	NA	0	0	1	NA	0	0	NA	0	0	NA	0	0	0	0	0
7/7/21	Europe	Poland	Subcarpathia	pol8	European	49.3	22.5	July	ZALO	M	0	NA	NA	NA	NA	SB20PO0325	SB20PO0326	SB20PO0328	SB20PO0327	NA	NA	128	30	645	0	NA	0	0	1	NA	0	0	NA	0	0	NA	0	0	0	0	0
9/4/20	Europe	Poland	Subcarpathia	pol8	European	49.3	22.4	September	NANA	F	1	12	3.145423369	1745	55477	SB20PO0329	SB20PO0330	SB20PO0332	SB20PO0331	European	Eastern	72	16.5	120	0	34.627	0.001084649	1	2	34.773	0.001537954	1	NA	0	0	32.011	0.009517309	1	3	1	0.001537954
9/5/20	Europe	Poland	Subcarpathia	pol8	European	49.2	22.5	September	ZALO	U	0	NA	NA	NA	NA	SB20PO0333	SB20PO0334	SB20PO0335	NA	NA	NA	56.5	12.3	55	0	NA	0	0	1	NA	0	0	NA	0	0	NA	NA	NA	0	0	0
9/5/20	Europe	Poland	Subcarpathia	pol8	European	49.2	22.5	September	NANA	F	1	4	0.038016906	25	65760	SB20PO0336	SB20PO0337	SB20PO0339	SB20PO0338	European	Eastern	93	23.3	350	0	37.9015	0.000110294	1	2	NA	0	0	NA	0	0	28.982	0.079204023	1	2	1	0.000110294
7/7/21	Europe	Poland	Subcarpathia	pol8	European	49.3	22.5	July	ZALO	M	0	NA	NA	NA	NA	SB20PO0340	SB20PO0341	SB20PO0328	SB20PO0342	NA	NA	100	25.5	300	0	NA	0	0	1	NA	0	0	NA	0	0	NA	0	0	0	0	0
7/10/21	Europe	Poland	Subcarpathia	pol8	European	49.3	22.5	July	ZALO	M	0	NA	NA	NA	NA	SB20PO0345	SB20PO0346	NA	NA	NA	NA	97	21.5	350	0	NA	0	0	1	NA	0	0	NA	NA	NA	NA	NA	NA	0	0	0
7/10/21	Europe	Poland	Subcarpathia	pol8	European	49.3	22.5	July	NANA	F	1	11	1.084617132	731	67397	SB20PO0347	SB20PO0348	NA	SB20PO0349	NA	NA	87	21	220	0	NA	0	0	1	36.043	0.00061533	1	NA	NA	NA	NA	0	0	1	1	0.00061533
5/29/20	Europe	Portugal	Northern	por1	NA	41.8	-8.1	May	VILA	M	0	NA	NA	NA	NA	FF20POR0002	FF20POR0003	FF20POR0001	NA	NA	NA	33.5	5.6	30	0	NA	0	0	1	NA	0	0	NA	0	0	NA	NA	NA	0	0	0
6/9/20	Europe	Portugal	Northern	por1	NA	42.0	-8.3	June	VISE	F	0	NA	NA	NA	NA	FF20POR0019	FF20POR0020	NA	NA	NA	NA	48	5.7	100	0	NA	0	0	1	NA	0	0	NA	NA	NA	NA	NA	NA	0	0	0
6/9/20	Europe	Portugal	Northern	por1	NA	42.0	-8.3	June	VISE	F	0	NA	NA	NA	NA	FF20POR0021	FF20POR0022	NA	NA	NA	NA	28.5	3.2	35	0	NA	0	0	1	NA	0	0	NA	NA	NA	NA	NA	NA	0	0	0
6/9/20	Europe	Portugal	Northern	por1	NA	42.0	-8.3	June	VISE	M	0	NA	NA	NA	NA	FF20POR0023	FF20POR0024	NA	NA	NA	NA	35.5	5.8	35	0	NA	0	0	1	NA	0	0	NA	NA	NA	NA	NA	NA	0	0	0
7/1/20	Europe	Portugal	Northern	por1	NA	41.3	-8.7	July	VILA	F	0	NA	NA	NA	NA	FF20POR0074	FF20POR0075	FF20POR0073	NA	NA	NA	43	4.8	84	0	NA	0	0	1	NA	0	0	NA	0	0	NA	NA	NA	0	0	0
7/1/20	Europe	Portugal	Northern	por1	NA	41.3	-8.7	July	NAAS	U	0	NA	NA	NA	NA	FF20POR0077	FF20POR0078	FF20POR0076	NA	NA	NA	41	11	39	0	NA	0	0	1	NA	0	0	NA	0	0	NA	NA	NA	0	0	0
7/1/20	Europe	Portugal	Northern	por1	NA	41.3	-8.7	July	VILA	F	0	NA	NA	NA	NA	FF20POR0080	FF20POR0081	FF20POR0079	NA	NA	NA	50	5.6	160	0	NA	0	0	1	NA	0	0	NA	0	0	NA	NA	NA	0	0	0
7/14/20	Europe	Portugal	Northern	por1	NA	41.3	-8.7	July	VILA	M	0	NA	NA	NA	NA	FF20POR0083	FF20POR0084	NA	FF20POR0082	NA	NA	40	6.7	50	0	NA	0	0	1	NA	0	0	NA	NA	NA	NA	0	0	0	0	0
7/14/20	Europe	Portugal	Northern	por1	NA	41.3	-8.7	July	VILA	F	0	NA	NA	NA	NA	FF20POR0085	FF20POR0086	NA	NA	NA	NA	43	5.5	89	0	NA	0	0	1	NA	0	0	NA	NA	NA	NA	NA	NA	0	0	0
8/20/20	Europe	Portugal	Northern	por1	NA	41.3	-8.7	August	VILA	F	0	NA	NA	NA	NA	FF20POR0088	FF20POR0089	FF20POR0087	NA	NA	NA	49.5	5	150	1	NA	0	0	1	NA	0	0	NA	0	0	NA	NA	NA	0	0	0
9/17/20	Europe	Portugal	Northern	por1	NA	41.3	-8.7	September	VILA	M	0	NA	NA	NA	NA	FF20POR0090	FF20POR0091	NA	NA	NA	NA	34	5.5	35	0	NA	0	0	1	NA	0	0	NA	NA	NA	NA	NA	NA	0	0	0
10/7/20	Europe	Portugal	Northern	por1	NA	41.3	-8.7	October	VILA	M	0	NA	NA	NA	NA	FF20POR0136	FF20POR0137	NA	NA	NA	NA	42.5	6.5	80	0	NA	0	0	1	NA	0	0	NA	NA	NA	NA	NA	NA	0	0	0
10/7/20	Europe	Portugal	Northern	por1	NA	41.3	-8.7	October	VILA	M	0	NA	NA	NA	NA	FF20POR0138	FF20POR0139	NA	NA	NA	NA	40	NA	63	0	NA	0	0	1	NA	0	0	NA	NA	NA	NA	NA	NA	0	0	0
10/7/20	Europe	Portugal	Northern	por1	NA	41.3	-8.7	October	VILA	M	0	NA	NA	NA	NA	FF20POR0140	FF20POR0142	NA	FF20POR0141	NA	NA	49	7.2	76	0	NA	0	0	1	NA	0	0	NA	NA	NA	NA	0	0	0	0	0
10/22/20	Europe	Portugal	Northern	por1	NA	41.3	-8.7	October	VILA	M	0	NA	NA	NA	NA	FF20POR0143	FF20POR0144	NA	NA	NA	NA	50.5	7.9	107	0	NA	0	0	1	NA	0	0	NA	NA	NA	NA	NA	NA	0	0	0
10/22/20	Europe	Portugal	Northern	por1	NA	41.3	-8.7	October	VILA	F	0	NA	NA	NA	NA	FF20POR0145	FF20POR0146	NA	NA	NA	NA	46	5	90	0	NA	0	0	1	NA	0	0	NA	NA	NA	NA	NA	NA	0	0	0
11/3/20	Europe	Portugal	Northern	por1	NA	41.3	-8.7	November	VILA	M	0	NA	NA	NA	NA	FF20POR0147	FF20POR0148	NA	NA	NA	NA	47	6.3	79	0	NA	0	0	1	NA	0	0	NA	NA	NA	NA	NA	NA	0	0	0
11/3/20	Europe	Portugal	Northern	por1	NA	41.3	-8.7	November	VILA	F	0	NA	NA	NA	NA	FF20POR0149	FF20POR0150	NA	NA	NA	NA	51.5	NA	126	0	NA	0	0	1	NA	0	0	NA	NA	NA	NA	NA	NA	0	0	0
11/3/20	Europe	Portugal	Northern	por1	NA	41.3	-8.7	November	VILA	F	0	NA	NA	NA	NA	FF20POR0151	FF20POR0152	NA	NA	NA	NA	39.5	4.5	49	0	NA	0	0	1	NA	0	0	NA	NA	NA	NA	NA	NA	0	0	0
11/3/20	Europe	Portugal	Northern	por1	NA	41.3	-8.7	November	VILA	F	0	NA	NA	NA	NA	FF20POR0153	FF20POR0154	NA	NA	NA	NA	48.5	6.1	96	0	NA	0	0	1	NA	0	0	NA	NA	NA	NA	NA	NA	0	0	0
11/3/20	Europe	Portugal	Northern	por1	NA	41.3	-8.7	November	COAU	M	0	NA	NA	NA	NA	FF20POR0155	FF20POR0156	NA	NA	NA	NA	22	3.5	9	0	NA	0	0	1	NA	0	0	NA	NA	NA	NA	NA	NA	0	0	0
11/3/20	Europe	Portugal	Northern	por1	NA	41.3	-8.7	November	VILA	F	0	NA	NA	NA	NA	FF20POR0157	FF20POR0158	NA	NA	NA	NA	47	4.5	105	0	NA	0	0	1	NA	0	0	NA	NA	NA	NA	NA	NA	0	0	0
11/8/20	Europe	Portugal	Alentejo	por2	NA	38.8	-7.2	November	NAMA	M	0	NA	NA	NA	NA	FF20POR0163	FF20POR0164	NA	NA	NA	NA	22	6	9	0	NA	0	0	1	NA	0	0	NA	NA	NA	NA	NA	NA	0	0	0
11/8/20	Europe	Portugal	Alentejo	por2	NA	38.8	-7.2	November	NAMA	U	0	NA	NA	NA	NA	FF20POR0165	FF20POR0166	NA	NA	NA	NA	15	4.4	5	0	NA	0	0	1	NA	0	0	NA	NA	NA	NA	NA	NA	0	0	0
11/8/20	Europe	Portugal	Alentejo	por2	NA	38.8	-7.2	November	NAMA	M	0	NA	NA	NA	NA	FF20POR0167	FF20POR0168	NA	NA	NA	NA	32.5	8.7	20	0	NA	0	0	1	NA	0	0	NA	NA	NA	NA	NA	NA	0	0	0
11/19/20	Europe	Portugal	Northern	por1	NA	41.3	-8.7	November	VILA	F	0	NA	NA	NA	NA	FF20POR0169	FF20POR0170	NA	NA	NA	NA	47	4.2	71	0	NA	0	0	1	NA	0	0	NA	NA	NA	NA	NA	NA	0	0	0
2/10/21	Europe	Portugal	Northern	por1	NA	41.3	-8.7	February	VILA	M	0	NA	NA	NA	NA	FF20POR0171	FF20POR0172	NA	NA	NA	NA	53.5	6.5	119	0	NA	0	0	1	NA	0	0	NA	NA	NA	NA	NA	NA	0	0	0
2/23/21	Europe	Portugal	Northern	por1	NA	41.3	-8.7	February	NAAS	U	0	NA	NA	NA	NA	FF20POR0173	FF20POR0174	NA	NA	NA	NA	58.5	14	132	0	NA	0	0	1	NA	0	0	NA	NA	NA	NA	NA	NA	0	0	0
2/23/21	Europe	Portugal	Northern	por1	NA	41.3	-8.7	February	VILA	M	1	NA	NA	NA	NA	FF20POR0175	FF20POR0176	NA	NA	NA	NA	50	8	81	0	NA	0	0	1	NA	0	0	NA	NA	NA	NA	NA	NA	0	0	0
3/10/21	Europe	Portugal	Northern	por1	NA	41.3	-8.7	March	COAU	M	1	NA	NA	NA	NA	FF20POR0177	FF20POR0179	NA	FF20POR0178	NA	NA	55	9	90	0	NA	0	0	1	NA	0	0	NA	NA	NA	NA	0	0	0	0	0
3/10/21	Europe	Portugal	Northern	por1	NA	41.3	-8.7	March	VILA	M	1	NA	NA	NA	NA	FF20POR0180	FF20POR0181	NA	NA	NA	NA	53.5	6.5	117	1	NA	0	0	1	NA	0	0	NA	NA	NA	NA	NA	NA	0	0	0
3/10/21	Europe	Portugal	Northern	por1	NA	41.3	-8.7	March	VILA	M	0	NA	NA	NA	NA	FF20POR0182	FF20POR0183	NA	NA	NA	NA	47.5	7.3	70	0	NA	0	0	1	NA	0	0	NA	NA	NA	NA	NA	NA	0	0	0
4/22/21	Europe	Portugal	Northern	por1	NA	41.3	-8.7	April	VILA	M	1	NA	NA	NA	NA	FF20POR0230	FF20POR0231	NA	FF20POR0232	NA	NA	41	7.2	69	1	NA	0	0	1	NA	0	0	NA	NA	NA	NA	0	0	0	0	0
4/22/21	Europe	Portugal	Northern	por1	NA	41.3	-8.7	April	VILA	M	1	NA	NA	NA	NA	FF20POR0233	FF20POR0234	NA	NA	NA	NA	42	6.8	71	1	NA	0	0	1	NA	0	0	NA	NA	NA	NA	NA	NA	0	0	0
5/6/21	Europe	Portugal	Northern	por1	NA	41.3	-8.7	May	NAMA	U	0	NA	NA	NA	NA	FF20POR0235	FF20POR0236	NA	NA	NA	NA	26	6.5	8	0	NA	0	0	1	NA	0	0	NA	NA	NA	NA	NA	NA	0	0	0
5/28/21	Europe	Portugal	Northern	por1	NA	42.0	-8.3	May	NAAS	M	0	NA	NA	NA	NA	FF20POR0254	FF20POR0255	NA	NA	NA	NA	33.5	9.5	25	0	NA	0	0	1	NA	0	0	NA	NA	NA	NA	NA	NA	0	0	0
5/28/21	Europe	Portugal	Northern	por1	NA	42.0	-8.3	May	VISE	F	0	NA	NA	NA	NA	FF20POR0256	FF20POR0257	NA	NA	NA	NA	50	7	120	0	NA	0	0	1	NA	0	0	NA	NA	NA	NA	NA	NA	0	0	0
5/28/21	Europe	Portugal	Northern	por1	NA	42.1	-8.4	May	MAMO	M	0	NA	NA	NA	NA	FF20POR0258	FF20POR0259	NA	NA	NA	NA	65	20.5	120	0	NA	0	0	1	NA	0	0	NA	NA	NA	NA	NA	NA	0	0	0
6/3/21	Europe	Portugal	Northern	por1	NA	41.3	-8.7	June	COAU	M	0	NA	NA	NA	NA	FF20POR0260	FF20POR0261	NA	NA	NA	NA	44.5	9.5	89	0	NA	0	0	1	NA	0	0	NA	NA	NA	NA	NA	NA	0	0	0
6/22/21	Europe	Portugal	Northern	por1	NA	41.3	-8.7	June	VILA	F	0	NA	NA	NA	NA	FF20POR0338	FF20POR0341	NA	NA	NA	NA	30.5	3.4	29	0	NA	0	0	1	NA	0	0	NA	NA	NA	NA	NA	NA	0	0	0
6/22/21	Europe	Portugal	Northern	por1	NA	41.3	-8.7	June	VILA	F	0	NA	NA	NA	NA	FF20POR0340	FF20POR0343	NA	NA	NA	NA	48.5	5.2	152	0	NA	0	0	1	NA	0	0	NA	NA	NA	NA	NA	NA	0	0	0
9/15/21	Europe	Portugal	Northern	por1	NA	41.3	-8.7	September	VILA	F	0	NA	NA	NA	NA	FF20POR0353	FF20POR0354	NA	NA	NA	NA	41.5	4.7	84	0	NA	0	0	1	NA	0	0	NA	NA	NA	NA	NA	NA	0	0	0
9/15/21	Europe	Portugal	Northern	por1	NA	41.3	-8.7	September	VILA	F	0	NA	NA	NA	NA	FF20POR0355	FF20POR0356	NA	NA	NA	NA	29	4	36	0	NA	0	0	1	NA	0	0	NA	NA	NA	NA	NA	NA	0	0	0
9/15/21	Europe	Portugal	Northern	por1	NA	41.3	-8.7	September	VILA	M	0	NA	NA	NA	NA	FF20POR0357	FF20POR0358	NA	NA	NA	NA	45	7	84	0	NA	0	0	1	NA	0	0	NA	NA	NA	NA	NA	NA	0	0	0
10/7/21	Europe	Portugal	Northern	por1	NA	41.3	-8.7	October	VILA	M	0	NA	NA	NA	NA	FF20POR0393	FF20POR0394	NA	NA	NA	NA	44	6.1	62	0	NA	0	0	1	NA	0	0	NA	NA	NA	NA	NA	NA	0	0	0
4/22/21	Europe	Portugal	Northern	por1	NA	41.3	-8.7	April	NAAS	F	0	NA	NA	NA	NA	FF20POR0569	FF20POR0561	NA	NA	NA	NA	65	13	179	0	NA	0	0	1	NA	0	0	NA	NA	NA	NA	NA	NA	0	0	0
4/22/21	Europe	Portugal	Northern	por1	NA	41.3	-8.7	April	COAU	M	0	NA	NA	NA	NA	FF20POR0578	FF20POR0567	NA	NA	NA	NA	45.5	9.5	88	0	NA	0	0	1	NA	0	0	NA	NA	NA	NA	NA	NA	0	0	0
4/19/22	Europe	Portugal	Northern	por1	NA	41.3	-8.7	April	VILA	M	0	NA	NA	NA	NA	FF20POR0444	FF20POR0448	NA	NA	NA	NA	38.5	4	67	0	NA	0	0	1	NA	0	0	NA	NA	NA	NA	NA	NA	0	0	0
4/28/22	Europe	Portugal	Northern	por1	NA	41.3	-8.7	April	VILA	F	1	NA	NA	NA	NA	FF20POR0395	FF20POR0396	NA	NA	NA	NA	46	3	86	0	NA	0	0	1	NA	0	0	NA	NA	NA	NA	NA	NA	0	0	0
4/28/22	Europe	Portugal	Northern	por1	NA	41.3	-8.7	April	VILA	M	0	NA	NA	NA	NA	FF20POR0397	FF20POR0398	NA	NA	NA	NA	47	7.9	78	0	NA	0	0	1	NA	0	0	NA	NA	NA	NA	NA	NA	0	0	0
4/28/22	Europe	Portugal	Northern	por1	NA	41.3	-8.7	April	VILA	M	1	NA	NA	NA	NA	FF20POR0399	FF20POR0400	NA	NA	NA	NA	45	7.1	72	0	NA	0	0	1	NA	0	0	NA	NA	NA	NA	NA	NA	0	0	0
4/29/22	Europe	Portugal	Northern	por1	NA	42.0	-8.2	April	VISE	F	0	NA	NA	NA	NA	FF20POR0479	FF20POR0451	NA	NA	NA	NA	39	5.1	48	0	NA	0	0	1	NA	0	0	NA	NA	NA	NA	NA	NA	0	0	0
4/29/22	Europe	Portugal	Northern	por1	NA	42.0	-8.3	April	VISE	M	0	NA	NA	NA	NA	FF20POR0438	FF20POR0498	NA	NA	NA	NA	39	6.5	43	0	NA	0	0	1	NA	0	0	NA	NA	NA	NA	NA	NA	0	0	0
5/27/22	Europe	Portugal	Northern	por1	NA	41.8	-8.1	May	NAAS	NA	0	NA	NA	NA	NA	FF20POR0495	FF20POR0469	NA	NA	NA	NA	45.5	14	42	0	NA	0	0	1	NA	0	0	NA	NA	NA	NA	NA	NA	0	0	0
5/27/22	Europe	Portugal	Northern	por1	NA	41.8	-8.1	May	VILA	J	0	NA	NA	NA	NA	FF20POR0477	FF20POR0489	NA	NA	NA	NA	16.5	26	4.45	0	NA	0	0	1	NA	0	0	NA	NA	NA	NA	NA	NA	0	0	0
5/25/22	Europe	Portugal	Northern	por1	NA	41.3	-8.7	May	VILA	F	0	NA	NA	NA	NA	FF20POR0455	FF20POR0467	NA	NA	NA	NA	52	6.1	165	0	NA	0	0	1	NA	0	0	NA	NA	NA	NA	NA	NA	0	0	0
5/25/22	Europe	Portugal	Northern	por1	NA	41.3	-8.7	May	VILA	F	0	NA	NA	NA	NA	FF20POR0499	FF20POR0488	NA	NA	NA	NA	45.5	4.5	66	0	NA	0	0	1	NA	0	0	NA	NA	NA	NA	NA	NA	0	0	0
5/25/22	Europe	Portugal	Northern	por1	NA	41.3	-8.7	May	VILA	F	1	NA	NA	NA	NA	FF20POR0435	FF20POR0475	NA	NA	NA	NA	44	5.1	104	0	NA	0	0	1	NA	0	0	NA	NA	NA	NA	NA	NA	0	0	0
6/1/20	Europe	Spain	Galicia	sp1	NA	42.6	-8.3	June	NAAS	U	0	NA	NA	NA	NA	FF20POR0004	FF20POR0005	NA	NA	NA	NA	43	11.5	45	0	NA	0	0	1	NA	0	0	NA	NA	NA	NA	NA	NA	0	0	0
5/29/20	Europe	Spain	Galicia	sp1	NA	42.6	-8.4	May	VISE	U	0	NA	NA	NA	NA	FF20POR0006	FF20POR0007	NA	NA	NA	NA	15.5	2	5	0	NA	0	0	1	NA	0	0	NA	NA	NA	NA	NA	NA	0	0	0
6/3/20	Europe	Spain	Galicia	sp1	NA	42.6	-8.4	June	NAAS	M	0	NA	NA	NA	NA	FF20POR0008	FF20POR0009	NA	NA	NA	NA	54.5	16.5	90	0	NA	0	0	1	NA	0	0	NA	NA	NA	NA	NA	NA	0	0	0
6/3/20	Europe	Spain	Galicia	sp1	NA	42.5	-8.4	June	NAMA	U	0	NA	NA	NA	NA	FF20POR0010	FF20POR0011	NA	NA	NA	NA	25	5	5	0	NA	0	0	1	NA	0	0	NA	NA	NA	NA	NA	NA	0	0	0
6/3/20	Europe	Spain	Galicia	sp1	NA	42.5	-8.4	June	VISE	U	0	NA	NA	NA	NA	FF20POR0012	FF20POR0013	NA	NA	NA	NA	16.2	2	5	0	NA	0	0	1	NA	0	0	NA	NA	NA	NA	NA	NA	0	0	0
6/5/20	Europe	Spain	Galicia	sp1	NA	42.7	-8.3	June	VISE	M	0	NA	NA	NA	NA	FF20POR0014	FF20POR0015	NA	FF20POR0016	NA	NA	34.5	4.8	25	0	NA	0	0	1	NA	0	0	NA	NA	NA	NA	0	0	0	0	0
6/6/20	Europe	Spain	Galicia	sp1	NA	42.5	-8.5	June	VISE	F	0	NA	NA	NA	NA	FF20POR0017	FF20POR0018	NA	NA	NA	NA	45	5.9	101	0	NA	0	0	1	NA	0	0	NA	NA	NA	NA	NA	NA	0	0	0
6/11/20	Europe	Spain	Galicia	sp1	NA	42.1	-8.8	June	NAAS	U	0	NA	NA	NA	NA	FF20POR0025	FF20POR0026	NA	NA	NA	NA	61	15	176	0	NA	0	0	1	NA	0	0	NA	NA	NA	NA	NA	NA	0	0	0
6/18/20	Europe	Spain	Galicia	sp1	NA	43.3	-8.4	June	VISE	F	0	NA	NA	NA	NA	FF20POR0027	FF20POR0028	NA	NA	NA	NA	40	4.2	67.5	0	NA	0	0	1	NA	0	0	NA	NA	NA	NA	NA	NA	0	0	0
6/18/20	Europe	Spain	Galicia	sp1	NA	43.3	-8.4	June	VISE	F	0	NA	NA	NA	NA	FF20POR0029	FF20POR0030	NA	NA	NA	NA	40	4.7	89	0	NA	0	0	1	NA	0	0	NA	NA	NA	NA	NA	NA	0	0	0
6/18/20	Europe	Spain	Galicia	sp1	NA	43.3	-8.4	June	NAAS	U	0	NA	NA	NA	NA	FF20POR0031	FF20POR0032	NA	NA	NA	NA	58	15	135	0	NA	0	0	1	NA	0	0	NA	NA	NA	NA	NA	NA	0	0	0
6/18/20	Europe	Spain	Galicia	sp1	NA	43.3	-8.4	June	NAAS	U	0	NA	NA	NA	NA	FF20POR0033	FF20POR0034	NA	NA	NA	NA	55	15	118	0	NA	0	0	1	NA	0	0	NA	NA	NA	NA	NA	NA	0	0	0
6/18/20	Europe	Spain	Galicia	sp1	NA	43.3	-8.4	June	COAU	M	0	NA	NA	NA	NA	FF20POR0035	FF20POR0036	NA	NA	NA	NA	42	10.5	40	0	NA	0	0	1	NA	0	0	NA	NA	NA	NA	NA	NA	0	0	0
6/18/20	Europe	Spain	Galicia	sp1	NA	43.3	-8.4	June	COAU	M	0	NA	NA	NA	NA	FF20POR0037	FF20POR0038	NA	NA	NA	NA	28	8	18	0	NA	0	0	1	NA	0	0	NA	NA	NA	NA	NA	NA	0	0	0
6/18/20	Europe	Spain	Galicia	sp1	NA	42.3	-8.4	June	VISE	F	0	NA	NA	NA	NA	FF20POR0039	FF20POR0040	NA	NA	NA	NA	51.5	6.3	108	0	NA	0	0	1	NA	0	0	NA	NA	NA	NA	NA	NA	0	0	0
6/19/20	Europe	Spain	Galicia	sp1	NA	43.7	-7.9	June	VISE	F	0	NA	NA	NA	NA	FF20POR0041	FF20POR0042	NA	NA	NA	NA	45.5	5.3	91	0	NA	0	0	1	NA	0	0	NA	NA	NA	NA	NA	NA	0	0	0
6/19/20	Europe	Spain	Galicia	sp1	NA	43.7	-7.9	June	VISE	F	0	NA	NA	NA	NA	FF20POR0043	FF20POR0044	NA	NA	NA	NA	41	46	61	0	NA	0	0	1	NA	0	0	NA	NA	NA	NA	NA	NA	0	0	0
6/19/20	Europe	Spain	Galicia	sp1	NA	43.5	-7.5	June	VISE	F	0	NA	NA	NA	NA	FF20POR0045	FF20POR0046	NA	NA	NA	NA	36	4.2	58	0	NA	0	0	1	NA	0	0	NA	NA	NA	NA	NA	NA	0	0	0
6/19/20	Europe	Spain	Galicia	sp1	NA	43.5	-7.5	June	VISE	F	0	NA	NA	NA	NA	FF20POR0047	FF20POR0048	NA	NA	NA	NA	29	4	22	0	NA	0	0	1	NA	0	0	NA	NA	NA	NA	NA	NA	0	0	0
6/19/20	Europe	Spain	Galicia	sp1	NA	43.5	-7.5	June	VISE	M	0	NA	NA	NA	NA	FF20POR0049	FF20POR0050	NA	NA	NA	NA	36	6	48	0	NA	0	0	1	NA	0	0	NA	NA	NA	NA	NA	NA	0	0	0
6/22/20	Europe	Spain	Galicia	sp1	NA	42.4	-7.6	June	COAU	F	0	NA	NA	NA	NA	FF20POR0051	FF20POR0052	NA	NA	NA	NA	54	10	103	0	NA	0	0	1	NA	0	0	NA	NA	NA	NA	NA	NA	0	0	0
6/22/20	Europe	Spain	Castile y Leon	sp2	NA	42.6	-5.6	June	VISE	U	0	NA	NA	NA	NA	FF20POR0053	FF20POR0054	NA	NA	NA	NA	49	5	138	0	NA	0	0	1	NA	0	0	NA	NA	NA	NA	NA	NA	0	0	0
6/23/20	Europe	Spain	Castile y Leon	sp2	NA	42.9	-5.3	June	COAU	M	0	NA	NA	NA	NA	FF20POR0055	FF20POR0056	NA	NA	NA	NA	47	10.5	71	0	NA	0	0	1	NA	0	0	NA	NA	NA	NA	NA	NA	0	0	0
6/23/20	Europe	Spain	Castile y Leon	sp2	NA	43.1	-5.2	June	VISE	U	0	NA	NA	NA	NA	FF20POR0057	FF20POR0058	NA	NA	NA	NA	16	2.1	5.5	0	NA	0	0	1	NA	0	0	NA	NA	NA	NA	NA	NA	0	0	0
6/23/20	Europe	Spain	Castile y Leon	sp2	NA	43.1	-5.2	June	VISE	U	0	NA	NA	NA	NA	FF20POR0059	FF20POR0060	NA	NA	NA	NA	17.5	2.8	5	0	NA	0	0	1	NA	0	0	NA	NA	NA	NA	NA	NA	0	0	0
6/23/20	Europe	Spain	Castile y Leon	sp2	NA	43.1	-5.2	June	VISE	U	0	NA	NA	NA	NA	FF20POR0061	FF20POR0062	NA	NA	NA	NA	18.2	2.2	6.15	0	NA	0	0	1	NA	0	0	NA	NA	NA	NA	NA	NA	0	0	0
6/23/20	Europe	Spain	Castile y Leon	sp2	NA	43.1	-5.2	June	VISE	U	0	NA	NA	NA	NA	FF20POR0063	FF20POR0064	NA	NA	NA	NA	21.5	3.2	10.6	0	NA	0	0	1	NA	0	0	NA	NA	NA	NA	NA	NA	0	0	0
6/23/20	Europe	Spain	Castile y Leon	sp2	NA	43.1	-5.2	June	VISE	U	0	NA	NA	NA	NA	FF20POR0065	FF20POR0066	NA	NA	NA	NA	18	2.5	5.8	0	NA	0	0	1	NA	0	0	NA	NA	NA	NA	NA	NA	0	0	0
6/26/20	Europe	Spain	Galicia	sp1	NA	42.5	-8.4	June	VISE	U	0	NA	NA	NA	NA	FF20POR0067	FF20POR0068	NA	NA	NA	NA	18	2.7	6	0	NA	0	0	1	NA	0	0	NA	NA	NA	NA	NA	NA	0	0	0
6/26/20	Europe	Spain	Galicia	sp1	NA	42.5	-8.4	June	VISE	U	0	NA	NA	NA	NA	FF20POR0069	FF20POR0070	NA	NA	NA	NA	15.5	2.4	5	0	NA	0	0	1	NA	0	0	NA	NA	NA	NA	NA	NA	0	0	0
6/26/20	Europe	Spain	Galicia	sp1	NA	42.5	-8.4	June	VISE	U	0	NA	NA	NA	NA	FF20POR0071	FF20POR0072	NA	NA	NA	NA	41	4.5	61	0	NA	0	0	1	NA	0	0	NA	NA	NA	NA	NA	NA	0	0	0
9/22/20	Europe	Spain	Castile y Leon	sp2	NA	42.2	-6.7	September	NAMA	F	0	NA	NA	NA	NA	FF20POR0092	FF20POR0093	NA	NA	NA	NA	34.5	12	46	0	NA	0	0	1	NA	0	0	NA	NA	NA	NA	NA	NA	0	0	0
9/23/20	Europe	Spain	Castile y Leon	sp2	NA	43.1	-5.3	September	VISE	M	0	NA	NA	NA	NA	FF20POR0094	FF20POR0095	NA	NA	NA	NA	40	6.8	62	0	NA	0	0	1	NA	0	0	NA	NA	NA	NA	NA	NA	0	0	0
9/23/20	Europe	Spain	Castile y Leon	sp2	NA	42.6	-3.4	September	VILA	F	0	NA	NA	NA	NA	FF20POR0096	FF20POR0097	NA	NA	NA	NA	46	7	123	0	NA	0	0	1	NA	0	0	NA	NA	NA	NA	NA	NA	0	0	0
9/25/20	Europe	Spain	Castile y Leon	sp2	NA	42.6	-3.3	September	VIAS	F	0	NA	NA	NA	NA	FF20POR0098	FF20POR0099	NA	NA	NA	NA	17	2	4.9	0	NA	0	0	1	NA	0	0	NA	NA	NA	NA	NA	NA	0	0	0
9/25/20	Europe	Spain	Castile y Leon	sp2	NA	42.6	-3.3	September	VIAS	M	0	NA	NA	NA	NA	FF20POR0100	FF20POR0101	NA	NA	NA	NA	18.5	2.6	6.7	0	NA	0	0	1	NA	0	0	NA	NA	NA	NA	NA	NA	0	0	0
9/25/20	Europe	Spain	Castile y Leon	sp2	NA	42.6	-3.3	September	VIAS	M	0	NA	NA	NA	NA	FF20POR0102	FF20POR0103	NA	NA	NA	NA	18	3	5.52	0	NA	0	0	1	NA	0	0	NA	NA	NA	NA	NA	NA	0	0	0
9/26/20	Europe	Spain	Castile y Leon	sp2	NA	42.4	-3.5	September	VIAS	F	0	NA	NA	NA	NA	FF20POR0104	FF20POR0105	NA	NA	NA	NA	42.5	5.7	61	0	NA	0	0	1	NA	0	0	NA	NA	NA	NA	NA	NA	0	0	0
9/26/20	Europe	Spain	Castile y Leon	sp2	NA	42.4	-3.5	September	VILA	F	0	NA	NA	NA	NA	FF20POR0106	FF20POR0107	NA	NA	NA	NA	46	6.2	65	0	NA	0	0	1	NA	0	0	NA	NA	NA	NA	NA	NA	0	0	0
9/26/20	Europe	Spain	Castile y Leon	sp2	NA	42.4	-3.5	September	VIAS	F	0	NA	NA	NA	NA	FF20POR0108	FF20POR0109	NA	NA	NA	NA	39.5	6	60	0	NA	0	0	1	NA	0	0	NA	NA	NA	NA	NA	NA	0	0	0
9/26/20	Europe	Spain	Castile y Leon	sp2	NA	42.4	-3.5	September	VIAS	M	0	NA	NA	NA	NA	FF20POR0110	FF20POR0111	NA	NA	NA	NA	17	2.2	5.7	0	NA	0	0	1	NA	0	0	NA	NA	NA	NA	NA	NA	0	0	0
9/26/20	Europe	Spain	Castile y Leon	sp2	NA	42.4	-3.5	September	VIAS	M	0	NA	NA	NA	NA	FF20POR0112	FF20POR0113	NA	NA	NA	NA	39	7.1	59	0	NA	0	0	1	NA	0	0	NA	NA	NA	NA	NA	NA	0	0	0
9/26/20	Europe	Spain	Castile y Leon	sp2	NA	42.4	-3.5	September	VIAS	M	0	NA	NA	NA	NA	FF20POR0114	FF20POR0115	NA	NA	NA	NA	46	7.7	83	0	NA	0	0	1	NA	0	0	NA	NA	NA	NA	NA	NA	0	0	0
9/26/20	Europe	Spain	Castile y Leon	sp2	NA	42.4	-3.5	September	VIAS	F	0	NA	NA	NA	NA	FF20POR0116	FF20POR0117	NA	NA	NA	NA	46	6.1	86	0	NA	0	0	1	NA	0	0	NA	NA	NA	NA	NA	NA	0	0	0
9/26/20	Europe	Spain	Castile y Leon	sp2	NA	42.4	-3.5	September	VILA	F	0	NA	NA	NA	NA	FF20POR0118	FF20POR0119	NA	NA	NA	NA	54	6.8	182	0	NA	0	0	1	NA	0	0	NA	NA	NA	NA	NA	NA	0	0	0
9/26/20	Europe	Spain	Castile y Leon	sp2	NA	42.4	-3.5	September	VILA	M	0	NA	NA	NA	NA	FF20POR0120	FF20POR0121	NA	NA	NA	NA	51	8	108	0	NA	0	0	1	NA	0	0	NA	NA	NA	NA	NA	NA	0	0	0
9/26/20	Europe	Spain	Castile y Leon	sp2	NA	42.4	-3.4	September	VILA	F	0	NA	NA	NA	NA	FF20POR0122	FF20POR0123	NA	NA	NA	NA	44	6	101	0	NA	0	0	1	NA	0	0	NA	NA	NA	NA	NA	NA	0	0	0
9/27/20	Europe	Spain	Castile y Leon	sp2	NA	42.6	-3.4	September	COGI	F	0	NA	NA	NA	NA	FF20POR0124	FF20POR0125	NA	NA	NA	NA	48	10.5	45	0	NA	0	0	1	NA	0	0	NA	NA	NA	NA	NA	NA	0	0	0
9/27/20	Europe	Spain	Castile y Leon	sp2	NA	42.6	-3.4	September	VILA	F	0	NA	NA	NA	NA	FF20POR0126	FF20POR0127	NA	NA	NA	NA	41	NA	96	0	NA	0	0	1	NA	0	0	NA	NA	NA	NA	NA	NA	0	0	0
9/29/20	Europe	Spain	Castile y Leon	sp2	NA	42.9	-3.8	September	VISE	F	0	NA	NA	NA	NA	FF20POR0128	FF20POR0129	NA	NA	NA	NA	37.5	6.5	51	0	NA	0	0	1	NA	0	0	NA	NA	NA	NA	NA	NA	0	0	0
9/29/20	Europe	Spain	Castile y Leon	sp2	NA	42.9	-3.8	September	VISE	F	0	NA	NA	NA	NA	FF20POR0130	FF20POR0131	NA	NA	NA	NA	47.5	5.7	99	0	NA	0	0	1	NA	0	0	NA	NA	NA	NA	NA	NA	0	0	0
9/29/20	Europe	Spain	Castile y Leon	sp2	NA	42.9	-3.8	September	VISE	M	0	NA	NA	NA	NA	FF20POR0132	FF20POR0133	NA	NA	NA	NA	37	5.7	44	0	NA	0	0	1	NA	0	0	NA	NA	NA	NA	NA	NA	0	0	0
9/29/20	Europe	Spain	Castile y Leon	sp2	NA	42.7	-3.8	September	VILA	M	0	NA	NA	NA	NA	FF20POR0134	FF20POR0135	NA	NA	NA	NA	50	9.2	104	0	NA	0	0	1	NA	0	0	NA	NA	NA	NA	NA	NA	0	0	0
11/6/20	Europe	Spain	Andalusia	sp3	NA	37.1	-6.7	November	COGI	M	0	NA	NA	NA	NA	FF20POR0159	FF20POR0160	NA	NA	NA	NA	34.5	8.5	17	0	NA	0	0	1	NA	0	0	NA	NA	NA	NA	NA	NA	0	0	0
11/6/20	Europe	Spain	Andalusia	sp3	NA	37.2	-6.9	November	ZASC	M	0	NA	NA	NA	NA	FF20POR0161	FF20POR0162	NA	NA	NA	NA	31	5	16	0	NA	0	0	1	NA	0	0	NA	NA	NA	NA	NA	NA	0	0	0
3/17/21	Europe	Spain	Galicia	sp1	NA	42.4	-8.8	March	VISE	M	0	NA	NA	NA	NA	FF20POR0184	FF20POR0185	NA	NA	NA	NA	41	6.4	62	0	NA	0	0	1	NA	0	0	NA	NA	NA	NA	NA	NA	0	0	0
3/17/21	Europe	Spain	Galicia	sp1	NA	42.4	-8.8	March	VISE	M	0	NA	NA	NA	NA	FF20POR0186	FF20POR0187	NA	NA	NA	NA	36	5.8	39	0	NA	0	0	1	NA	0	0	NA	NA	NA	NA	NA	NA	0	0	0
3/17/21	Europe	Spain	Galicia	sp1	NA	42.4	-8.8	March	VISE	M	0	NA	NA	NA	NA	FF20POR0188	FF20POR0189	NA	NA	NA	NA	37	5.5	44	0	NA	0	0	1	NA	0	0	NA	NA	NA	NA	NA	NA	0	0	0
3/17/21	Europe	Spain	Galicia	sp1	NA	42.4	-8.8	March	VISE	M	0	NA	NA	NA	NA	FF20POR0190	FF20POR0191	NA	NA	NA	NA	41	7.1	50	0	NA	0	0	1	NA	0	0	NA	NA	NA	NA	NA	NA	0	0	0
3/31/21	Europe	Spain	Galicia	sp1	NA	42.2	-7.4	March	VISE	U	0	NA	NA	NA	NA	FF20POR0192	FF20POR0193	NA	NA	NA	NA	18	2.6	6	0	NA	0	0	1	NA	0	0	NA	NA	NA	NA	NA	NA	0	0	0
3/31/21	Europe	Spain	Galicia	sp1	NA	42.2	-7.4	March	VISE	U	0	NA	NA	NA	NA	FF20POR0194	FF20POR0195	NA	NA	NA	NA	15	1.8	8	0	NA	0	0	1	NA	0	0	NA	NA	NA	NA	NA	NA	0	0	0
3/31/21	Europe	Spain	Galicia	sp1	NA	42.2	-7.4	March	COAU	U	0	NA	NA	NA	NA	FF20POR0196	FF20POR0197	NA	NA	NA	NA	21	4.7	4.8	0	NA	0	0	1	NA	0	0	NA	NA	NA	NA	NA	NA	0	0	0
4/2/21	Europe	Spain	Galicia	sp1	NA	42.1	-8.8	April	NAMA	M	0	NA	NA	NA	NA	FF20POR0198	FF20POR0199	FF20POR0200	NA	NA	NA	28	8.5	15	0	NA	0	0	1	NA	0	0	NA	0	0	NA	NA	NA	0	0	0
4/2/21	Europe	Spain	Galicia	sp1	NA	42.0	-8.9	April	NAAS	M	0	NA	NA	NA	NA	FF20POR0201	FF20POR0202	NA	NA	NA	NA	33	9.5	NA	0	NA	0	0	1	NA	0	0	NA	NA	NA	NA	NA	NA	0	0	0
4/5/21	Europe	Spain	Castile y Leon	sp2	NA	42.6	-5.6	April	VISE	M	0	NA	NA	NA	NA	FF20POR0203	FF20POR0204	NA	NA	NA	NA	50	7.6	90	0	NA	0	0	1	NA	0	0	NA	NA	NA	NA	NA	NA	0	0	0
4/5/21	Europe	Spain	Castile y Leon	sp2	NA	42.6	-5.6	April	VISE	F	0	NA	NA	NA	NA	FF20POR0205	FF20POR0206	NA	NA	NA	NA	50	6.1	14.9	0	NA	0	0	1	NA	0	0	NA	NA	NA	NA	NA	NA	0	0	0
4/5/21	Europe	Spain	Castile y Leon	sp2	NA	42.6	-5.6	April	VISE	M	0	NA	NA	NA	NA	FF20POR0207	FF20POR0208	NA	NA	NA	NA	42	7.1	6	0	NA	0	0	1	NA	0	0	NA	NA	NA	NA	NA	NA	0	0	0
4/8/21	Europe	Spain	Castile y Leon	sp2	NA	42.8	-3.8	April	VIAS	F	0	NA	NA	NA	NA	FF20POR0209	FF20POR0210	NA	NA	NA	NA	45	5.5	99	0	NA	0	0	1	NA	0	0	NA	NA	NA	NA	NA	NA	0	0	0
4/8/21	Europe	Spain	Castile y Leon	sp2	NA	42.8	-3.8	April	VIAS	M	0	NA	NA	NA	NA	FF20POR0211	FF20POR0212	NA	NA	NA	NA	41.5	7.3	46	0	NA	0	0	1	NA	0	0	NA	NA	NA	NA	NA	NA	0	0	0
4/8/21	Europe	Spain	Castile y Leon	sp2	NA	42.8	-3.8	April	VIAS	M	0	NA	NA	NA	NA	FF20POR0213	FF20POR0214	NA	NA	NA	NA	47	NA	63	0	NA	0	0	1	NA	0	0	NA	NA	NA	NA	NA	NA	0	0	0
4/12/21	Europe	Spain	La Rioja	sp4	NA	42.3	-2.2	April	VIAS	F	0	NA	NA	NA	NA	FF20POR0215	FF20POR0216	NA	NA	NA	NA	53	6.2	136	0	NA	0	0	1	NA	0	0	NA	NA	NA	NA	NA	NA	0	0	0
4/13/21	Europe	Spain	Navarra	sp5	NA	42.9	-1.6	April	VIAS	M	0	NA	NA	NA	NA	FF20POR0217	FF20POR0218	NA	NA	NA	NA	28	6.5	51	0	NA	0	0	1	NA	0	0	NA	NA	NA	NA	NA	NA	0	0	0
4/13/21	Europe	Spain	Navarra	sp5	NA	42.9	-1.6	April	VIAS	F	0	NA	NA	NA	NA	FF20POR0219	FF20POR0220	NA	NA	NA	NA	41	6	50	0	NA	0	0	1	NA	0	0	NA	NA	NA	NA	NA	NA	0	0	0
4/13/21	Europe	Spain	Navarra	sp5	NA	42.9	-1.7	April	MAMO	M	0	NA	NA	NA	NA	FF20POR0221	FF20POR0222	NA	NA	NA	NA	85	24	268	0	NA	0	0	1	NA	0	0	NA	NA	NA	NA	NA	NA	0	0	0
4/14/21	Europe	Spain	Navarra	sp5	NA	43.0	-1.4	April	VIAS	F	0	NA	NA	NA	NA	FF20POR0223	FF20POR0224	NA	NA	NA	NA	46.5	6	98	0	NA	0	0	1	NA	0	0	NA	NA	NA	NA	NA	NA	0	0	0
4/14/21	Europe	Spain	Navarra	sp5	NA	43.0	-1.4	April	VIAS	M	0	NA	NA	NA	NA	FF20POR0225	FF20POR0226	NA	NA	NA	NA	43.5	7	65	0	NA	0	0	1	NA	0	0	NA	NA	NA	NA	NA	NA	0	0	0
4/14/21	Europe	Spain	Navarra	sp5	NA	43.0	-1.4	April	NAAS	M	0	NA	NA	NA	NA	FF20POR0227	FF20POR0228	NA	NA	NA	NA	57	18	105	0	NA	0	0	1	NA	0	0	NA	NA	NA	NA	NA	NA	0	0	0
5/7/21	Europe	Spain	Galicia	sp1	NA	42.2	-7.6	May	NAMA	F	0	NA	NA	NA	NA	FF20POR0237	FF20POR0238	NA	NA	NA	NA	36	6.5	32	0	NA	0	0	1	NA	0	0	NA	NA	NA	NA	NA	NA	0	0	0
5/7/21	Europe	Spain	Galicia	sp1	NA	42.2	-7.6	May	NAMA	M	0	NA	NA	NA	NA	FF20POR0239	FF20POR0240	NA	NA	NA	NA	38.5	11	47	0	NA	0	0	1	NA	0	0	NA	NA	NA	NA	NA	NA	0	0	0
5/7/21	Europe	Spain	Galicia	sp1	NA	42.2	-7.6	May	VISE	M	0	NA	NA	NA	NA	FF20POR0241	FF20POR0242	NA	NA	NA	NA	20	2.7	13	0	NA	0	0	1	NA	0	0	NA	NA	NA	NA	NA	NA	0	0	0
5/8/21	Europe	Spain	Galicia	sp1	NA	42.3	-7.3	May	VISE	F	0	NA	NA	NA	NA	FF20POR0243	FF20POR0244	NA	NA	NA	NA	45.5	5.6	57	0	NA	0	0	1	NA	0	0	NA	NA	NA	NA	NA	NA	0	0	0
5/8/21	Europe	Spain	Galicia	sp1	NA	42.3	-7.3	May	VISE	M	0	NA	NA	NA	NA	FF20POR0245	FF20POR0246	NA	NA	NA	NA	20	3.4	6	0	NA	0	0	1	NA	0	0	NA	NA	NA	NA	NA	NA	0	0	0
5/14/21	Europe	Spain	Galicia	sp1	NA	42.2	-8.7	May	NAAS	U	0	NA	NA	NA	NA	FF20POR0247	FF20POR0248	NA	NA	NA	NA	40	8.8	35	0	NA	0	0	1	NA	0	0	NA	NA	NA	NA	NA	NA	0	0	0
5/14/21	Europe	Spain	Galicia	sp1	NA	42.2	-8.7	May	VISE	F	1	NA	NA	NA	NA	FF20POR0249	FF20POR0250	NA	FF20POR0251	NA	NA	39.5	5.2	61	0	NA	0	0	1	NA	0	0	NA	NA	NA	NA	0	0	0	0	0
5/14/21	Europe	Spain	Galicia	sp1	NA	42.2	-8.7	May	VISE	F	1	NA	NA	NA	NA	FF20POR0252	FF20POR0253	NA	NA	NA	NA	28	3.7	10.3	0	NA	0	0	1	NA	0	0	NA	NA	NA	NA	NA	NA	0	0	0
6/4/21	Europe	Spain	La Rioja	sp4	NA	42.5	-3.0	June	NAMA	M	0	NA	NA	NA	NA	FF20POR0262	FF20POR0136	NA	NA	NA	NA	30.5	8.3	19	0	NA	0	0	1	NA	0	0	NA	NA	NA	NA	NA	NA	0	0	0
6/5/21	Europe	Spain	La Rioja	sp4	NA	42.5	-3.1	June	MAMO	M	0	NA	NA	NA	NA	FF20POR0264	FF20POR0265	NA	NA	NA	NA	99	28	326	0	NA	0	0	1	NA	0	0	NA	NA	NA	NA	NA	NA	0	0	0
6/5/21	Europe	Spain	Castile y Leon	sp2	NA	42.5	-3.2	June	VILA	M	0	NA	NA	NA	NA	FF20POR0266	FF20POR0267	NA	NA	NA	NA	28.5	5.1	25	0	NA	0	0	1	NA	0	0	NA	NA	NA	NA	NA	NA	0	0	0
6/5/21	Europe	Spain	Castile y Leon	sp2	NA	42.5	-3.2	June	VILA	M	0	NA	NA	NA	NA	FF20POR0268	FF20POR0269	NA	NA	NA	NA	25.5	4	19	0	NA	0	0	1	NA	0	0	NA	NA	NA	NA	NA	NA	0	0	0
6/5/21	Europe	Spain	Castile y Leon	sp2	NA	42.5	-3.2	June	VILA	F	0	NA	NA	NA	NA	FF20POR0270	FF20POR0271	NA	NA	NA	NA	35	4.1	42	0	NA	0	0	1	NA	0	0	NA	NA	NA	NA	NA	NA	0	0	0
6/6/21	Europe	Spain	La Rioja	sp4	NA	42.4	-3.0	June	COGI	F	0	NA	NA	NA	NA	FF20POR0272	FF20POR0273	NA	NA	NA	NA	68	9.5	134	0	NA	0	0	1	NA	0	0	NA	NA	NA	NA	NA	NA	0	0	0
6/5/21	Europe	Spain	La Rioja	sp4	NA	42.5	-3.1	June	VILA	F	0	NA	NA	NA	NA	FF20POR0274	FF20POR0275	NA	NA	NA	NA	37.5	5	36	0	NA	0	0	1	NA	0	0	NA	NA	NA	NA	NA	NA	0	0	0
6/6/21	Europe	Spain	La Rioja	sp4	NA	42.4	-3.0	June	VIAS	F	0	NA	NA	NA	NA	FF20POR0276	FF20POR0277	NA	NA	NA	NA	33	4.5	31	0	NA	0	0	1	NA	0	0	NA	NA	NA	NA	NA	NA	0	0	0
6/6/21	Europe	Spain	La Rioja	sp4	NA	42.4	-3.0	June	VIAS	F	0	NA	NA	NA	NA	FF20POR0278	FF20POR0279	NA	NA	NA	NA	49	6.8	79	0	NA	0	0	1	NA	0	0	NA	NA	NA	NA	NA	NA	0	0	0
6/5/21	Europe	Spain	La Rioja	sp4	NA	42.5	-3.1	June	VILA	F	0	NA	NA	NA	NA	FF20POR0280	FF20POR0281	NA	NA	NA	NA	43	6.3	88	0	NA	0	0	1	NA	0	0	NA	NA	NA	NA	NA	NA	0	0	0
6/5/21	Europe	Spain	La Rioja	sp4	NA	42.5	-3.1	June	VILA	F	0	NA	NA	NA	NA	FF20POR0282	FF20POR0283	NA	NA	NA	NA	47	6.5	118	0	NA	0	0	1	NA	0	0	NA	NA	NA	NA	NA	NA	0	0	0
6/5/21	Europe	Spain	La Rioja	sp4	NA	42.5	-3.1	June	VILA	F	0	NA	NA	NA	NA	FF20POR0284	FF20POR0285	NA	NA	NA	NA	38	4.5	47	0	NA	0	0	1	NA	0	0	NA	NA	NA	NA	NA	NA	0	0	0
6/5/21	Europe	Spain	Castile y Leon	sp2	NA	42.5	-3.2	June	VILA	M	0	NA	NA	NA	NA	FF20POR0286	FF20POR0287	NA	NA	NA	NA	39	6.2	49	0	NA	0	0	1	NA	0	0	NA	NA	NA	NA	NA	NA	0	0	0
6/5/21	Europe	Spain	Castile y Leon	sp2	NA	42.5	-3.2	June	VILA	M	0	NA	NA	NA	NA	FF20POR0288	FF20POR0289	NA	NA	NA	NA	41.5	7	65	0	NA	0	0	1	NA	0	0	NA	NA	NA	NA	NA	NA	0	0	0
6/5/21	Europe	Spain	Castile y Leon	sp2	NA	42.5	-3.2	June	VILA	M	0	NA	NA	NA	NA	FF20POR0290	FF20POR0291	NA	NA	NA	NA	44.5	7.7	70	0	NA	0	0	1	NA	0	0	NA	NA	NA	NA	NA	NA	0	0	0
6/5/21	Europe	Spain	Castile y Leon	sp2	NA	42.4	-3.2	June	VILA	M	0	NA	NA	NA	NA	FF20POR0292	FF20POR0293	NA	NA	NA	NA	31.5	5.5	37	0	NA	0	0	1	NA	0	0	NA	NA	NA	NA	NA	NA	0	0	0
6/5/21	Europe	Spain	Castile y Leon	sp2	NA	42.5	-3.2	June	VILA	M	0	NA	NA	NA	NA	FF20POR0294	FF20POR0295	NA	NA	NA	NA	36	5.7	42	0	NA	0	0	1	NA	0	0	NA	NA	NA	NA	NA	NA	0	0	0
6/9/21	Europe	Spain	Castile y Leon	sp2	NA	42.8	-3.8	June	VIAS	M	0	NA	NA	NA	NA	FF20POR0296	FF20POR0297	NA	NA	NA	NA	48.5	7.5	88	0	NA	0	0	1	NA	0	0	NA	NA	NA	NA	NA	NA	0	0	0
6/10/21	Europe	Spain	Castile y Leon	sp2	NA	42.8	-3.8	June	VIAS	F	0	NA	NA	NA	NA	FF20POR0298	FF20POR0299	NA	NA	NA	NA	45.5	5.6	87	0	NA	0	0	1	NA	0	0	NA	NA	NA	NA	NA	NA	0	0	0
6/10/21	Europe	Spain	Castile y Leon	sp2	NA	42.8	-3.8	June	VIAS	F	0	NA	NA	NA	NA	FF20POR0300	FF20POR0301	NA	NA	NA	NA	48	6.1	123	0	NA	0	0	1	NA	0	0	NA	NA	NA	NA	NA	NA	0	0	0
6/10/21	Europe	Spain	Castile y Leon	sp2	NA	42.8	-3.8	June	VIAS	F	0	NA	NA	NA	NA	FF20POR0302	NA	NA	NA	NA	NA	45.5	6.1	82	0	NA	0	0	1	NA	NA	NA	NA	NA	NA	NA	NA	NA	0	0	0
6/10/21	Europe	Spain	Castile y Leon	sp2	NA	42.8	-3.8	June	VIAS	F	0	NA	NA	NA	NA	FF20POR0303	FF20POR0304	NA	NA	NA	NA	49	6.1	146	0	NA	0	0	1	NA	0	0	NA	NA	NA	NA	NA	NA	0	0	0
6/10/21	Europe	Spain	Castile y Leon	sp2	NA	42.8	-3.8	June	VIAS	F	0	NA	NA	NA	NA	FF20POR0305	FF20POR0306	NA	NA	NA	NA	44	5.5	103	0	NA	0	0	1	NA	0	0	NA	NA	NA	NA	NA	NA	0	0	0
6/11/21	Europe	Spain	Castile y Leon	sp2	NA	42.5	-3.2	June	VILA	F	0	NA	NA	NA	NA	FF20POR0307	FF20POR0308	NA	NA	NA	NA	48.5	6.5	54	0	NA	0	0	1	NA	0	0	NA	NA	NA	NA	NA	NA	0	0	0
6/11/21	Europe	Spain	Castile y Leon	sp2	NA	42.5	-3.2	June	VILA	F	0	NA	NA	NA	NA	FF20POR0309	FF20POR0310	NA	NA	NA	NA	47	6.5	78	0	NA	0	0	1	NA	0	0	NA	NA	NA	NA	NA	NA	0	0	0
6/11/21	Europe	Spain	Castile y Leon	sp2	NA	42.4	-3.2	June	VILA	F	0	NA	NA	NA	NA	FF20POR0311	FF20POR0312	NA	NA	NA	NA	54	6.7	121	0	NA	0	0	1	NA	0	0	NA	NA	NA	NA	NA	NA	0	0	0
6/5/21	Europe	Spain	La Rioja	sp4	NA	42.5	-3.1	June	VILA	F	0	NA	NA	NA	NA	FF20POR0313	FF20POR0314	NA	NA	NA	NA	50	5	159	0	NA	0	0	1	NA	0	0	NA	NA	NA	NA	NA	NA	0	0	0
6/5/21	Europe	Spain	La Rioja	sp4	NA	42.5	-3.1	June	VILA	F	0	NA	NA	NA	NA	FF20POR0315	FF20POR0316	NA	NA	NA	NA	41.5	5	100	0	NA	0	0	1	NA	0	0	NA	NA	NA	NA	NA	NA	0	0	0
6/5/21	Europe	Spain	La Rioja	sp4	NA	42.5	-3.1	June	VILA	F	0	NA	NA	NA	NA	FF20POR0317	FF20POR0318	NA	NA	NA	NA	44	6	122	0	NA	0	0	1	NA	0	0	NA	NA	NA	NA	NA	NA	0	0	0
6/5/21	Europe	Spain	La Rioja	sp4	NA	42.5	-3.1	June	VILA	M	0	NA	NA	NA	NA	FF20POR0319	FF20POR0320	NA	NA	NA	NA	30.5	4.7	21	0	NA	0	0	1	NA	0	0	NA	NA	NA	NA	NA	NA	0	0	0
6/5/21	Europe	Spain	Castile y Leon	sp2	NA	42.5	-3.1	June	VILA	F	0	NA	NA	NA	NA	FF20POR0321	FF20POR0322	NA	NA	NA	NA	42.5	5.6	94	0	NA	0	0	1	NA	0	0	NA	NA	NA	NA	NA	NA	0	0	0
6/12/21	Europe	Spain	La Rioja	sp4	NA	42.5	-3.1	June	VILA	M	0	NA	NA	NA	NA	FF20POR0323	FF20POR0324	NA	NA	NA	NA	46	6.8	130	0	NA	0	0	1	NA	0	0	NA	NA	NA	NA	NA	NA	0	0	0
6/12/21	Europe	Spain	Castile y Leon	sp2	NA	42.5	-3.1	June	VILA	F	0	NA	NA	NA	NA	FF20POR0325	FF20POR0326	NA	NA	NA	NA	46	6.2	130	0	NA	0	0	1	NA	0	0	NA	NA	NA	NA	NA	NA	0	0	0
6/5/21	Europe	Spain	Castile y Leon	sp2	NA	42.4	-3.1	June	VIAS	F	1	NA	NA	NA	NA	FF20POR0327	FF20POR0329	NA	FF20POR0328	NA	NA	49	6	97	0	NA	0	0	1	NA	0	0	NA	NA	NA	NA	0	0	0	0	0
6/7/21	Europe	Spain	Castile y Leon	sp2	NA	42.5	-3.2	June	VILA	F	0	NA	NA	NA	NA	FF20POR0330	FF20POR0331	NA	NA	NA	NA	45	6.4	104	0	NA	0	0	1	NA	0	0	NA	NA	NA	NA	NA	NA	0	0	0
6/6/21	Europe	Spain	La Rioja	sp4	NA	42.4	-3.0	June	VIAS	M	0	NA	NA	NA	NA	FF20POR0332	FF20POR0333	NA	NA	NA	NA	48	9.5	87	0	NA	0	0	1	NA	0	0	NA	NA	NA	NA	NA	NA	0	0	0
6/6/21	Europe	Spain	La Rioja	sp4	NA	42.4	-3.0	June	VIAS	M	0	NA	NA	NA	NA	FF20POR0334	FF20POR0335	NA	NA	NA	NA	46.5	8.3	50	0	NA	0	0	1	NA	0	0	NA	NA	NA	NA	NA	NA	0	0	0
6/7/21	Europe	Spain	La Rioja	sp4	NA	42.4	-3.0	June	VIAS	F	1	NA	NA	NA	NA	FF20POR0336	FF20POR0338	NA	FF20POR0337	NA	NA	43.5	5.5	97	0	NA	0	0	1	NA	0	0	NA	NA	NA	NA	0	0	0	0	0
8/17/21	Europe	Spain	La Rioja	sp4	NA	42.5	-3.1	August	COAU	U	0	NA	NA	NA	NA	FF20POR0339	FF20POR0344	NA	NA	NA	NA	42	11	53	0	NA	0	0	1	NA	0	0	NA	NA	NA	NA	NA	NA	0	0	0
8/17/21	Europe	Spain	La Rioja	sp4	NA	42.5	-3.1	August	NAMA	U	0	NA	NA	NA	NA	FF20POR0345	FF20POR0346	NA	NA	NA	NA	30	8.5	49	0	NA	0	0	1	NA	0	0	NA	NA	NA	NA	NA	NA	0	0	0
8/17/21	Europe	Spain	La Rioja	sp4	NA	42.5	-3.1	August	VILA	F	0	NA	NA	NA	NA	FF20POR0347	FF20POR0348	NA	NA	NA	NA	46	6.4	128	0	NA	0	0	1	NA	0	0	NA	NA	NA	NA	NA	NA	0	0	0
8/18/21	Europe	Spain	Castile y Leon	sp2	NA	42.4	-3.2	August	VILA	F	0	NA	NA	NA	NA	FF20POR0349	FF20POR0350	NA	NA	NA	NA	56	7.4	161	0	NA	0	0	1	NA	0	0	NA	NA	NA	NA	NA	NA	0	0	0
8/18/21	Europe	Spain	Castile y Leon	sp2	NA	42.5	-3.2	August	VILA	M	0	NA	NA	NA	NA	FF20POR0351	FF20POR0352	NA	NA	NA	NA	42	7	62	0	NA	0	0	1	NA	0	0	NA	NA	NA	NA	NA	NA	0	0	0
11/5/20	Europe	Spain	Andalusia	sp3	NA	37.0	-6.5	November	ZASC	M	0	NA	NA	NA	NA	FF20POR0594	FF20POR0581	NA	NA	NA	NA	52	8	52	0	NA	0	0	1	NA	0	0	NA	NA	NA	NA	NA	NA	0	0	0
11/5/20	Europe	Spain	Andalusia	sp3	NA	37.0	-6.5	November	ZASC	M	1	NA	NA	NA	NA	FF20POR0602	FF20POR0604	NA	FF20POR0623	NA	NA	48.5	8.5	37	0	NA	0	0	1	NA	0	0	NA	NA	NA	NA	0	0	0	0	0
6/7/22	Europe	Spain	Castile y Leon	sp2	NA	43.1	-3.7	June	NAAS	F	1	NA	NA	NA	NA	NA	FF20POR0447	NA	NA	NA	NA	63	16.5	185	0	NA	NA	NA	NA	NA	0	0	NA	NA	NA	NA	NA	NA	0	0	0
6/7/22	Europe	Spain	Castile y Leon	sp2	NA	43.1	-3.7	June	NAAS	M	0	NA	NA	NA	NA	FF20POR0492	FF20POR0433	NA	NA	NA	NA	62	18	125	0	NA	0	0	1	NA	0	0	NA	NA	NA	NA	NA	NA	0	0	0
6/7/22	Europe	Spain	Castile y Leon	sp2	NA	43.1	-3.7	June	VISE	F	0	NA	NA	NA	NA	NA	FF20POR0439	NA	NA	NA	NA	43	5.1	61	0	NA	NA	NA	NA	NA	0	0	NA	NA	NA	NA	NA	NA	0	0	0
6/7/22	Europe	Spain	Castile y Leon	sp2	NA	43.1	-3.7	June	VISE	F	0	NA	NA	NA	NA	FF20POR0443	FF20POR0482	NA	NA	NA	NA	42	5.1	62	0	NA	0	0	1	NA	0	0	NA	NA	NA	NA	NA	NA	0	0	0
6/7/22	Europe	Spain	Castile y Leon	sp2	NA	43.1	-3.7	June	VISE	F	0	NA	NA	NA	NA	FF20POR0472	FF20POR0490	NA	NA	NA	NA	49	4.6	48	0	NA	0	0	1	NA	0	0	NA	NA	NA	NA	NA	NA	0	0	0
6/7/22	Europe	Spain	Castile y Leon	sp2	NA	43.1	-3.7	June	VISE	F	0	NA	NA	NA	NA	FF20POR0453	FF20POR0466	NA	NA	NA	NA	38	4.5	40	0	NA	0	0	1	NA	0	0	NA	NA	NA	NA	NA	NA	0	0	0
6/7/22	Europe	Spain	Castile y Leon	sp2	NA	43.1	-3.7	June	VISE	F	0	NA	NA	NA	NA	FF20POR0440	FF20POR0456	NA	NA	NA	NA	42	5.3	56	0	NA	0	0	1	NA	0	0	NA	NA	NA	NA	NA	NA	0	0	0
6/7/22	Europe	Spain	Castile y Leon	sp2	NA	43.1	-3.7	June	VISE	F	0	NA	NA	NA	NA	FF20POR0466	FF20POR0470	NA	NA	NA	NA	44	4.7	70	0	NA	0	0	1	NA	0	0	NA	NA	NA	NA	NA	NA	0	0	0
6/8/22	Europe	Spain	La Rioja	sp4	NA	42.5	-3.1	June	VILA	F	0	NA	NA	NA	NA	FF20POR0494	FF20POR0449	NA	NA	NA	NA	43	4.6	93	1	NA	0	0	1	NA	0	0	NA	NA	NA	NA	NA	NA	0	0	0
6/8/22	Europe	Spain	Castile y Leon	sp2	NA	42.4	-3.2	June	VILA	M	0	NA	NA	NA	NA	FF20POR0454	FF20POR0483	NA	NA	NA	NA	30	5.3	40	0	NA	0	0	1	NA	0	0	NA	NA	NA	NA	NA	NA	0	0	0
6/8/22	Europe	Spain	Castile y Leon	sp2	NA	42.4	-3.2	June	VILA	F	0	NA	NA	NA	NA	FF20POR0460	FF20POR0491	NA	NA	NA	NA	47	6.1	98	0	NA	0	0	1	NA	0	0	NA	NA	NA	NA	NA	NA	0	0	0
6/8/22	Europe	Spain	Castile y Leon	sp2	NA	42.5	-3.2	June	VILA	M	0	NA	NA	NA	NA	FF20POR0441	FF20POR0436	NA	NA	NA	NA	46	8.4	67	0	NA	0	0	1	NA	0	0	NA	NA	NA	NA	NA	NA	0	0	0
6/8/22	Europe	Spain	Castile y Leon	sp2	NA	42.5	-3.2	June	VILA	F	0	NA	NA	NA	NA	FF20POR0485	FF20POR0497	NA	NA	NA	NA	34	4.6	46	0	NA	0	0	1	NA	0	0	NA	NA	NA	NA	NA	NA	0	0	0
6/8/22	Europe	Spain	Castile y Leon	sp2	NA	42.4	-3.2	June	VILA	M	0	NA	NA	NA	NA	FF20POR0462	FF20POR0461	NA	NA	NA	NA	39	7.1	58	0	NA	0	0	1	NA	0	0	NA	NA	NA	NA	NA	NA	0	0	0
6/8/22	Europe	Spain	Castile y Leon	sp2	NA	42.4	-3.2	June	VILA	M	0	NA	NA	NA	NA	FF20POR0500	FF20POR0465	NA	NA	NA	NA	46.5	5.7	92	0	NA	0	0	1	NA	0	0	NA	NA	NA	NA	NA	NA	0	0	0
6/9/22	Europe	Spain	La Rioja	sp4	NA	42.5	-3.1	June	VILA	F	0	NA	NA	NA	NA	FF20POR0481	FF20POR0450	NA	NA	NA	NA	49	6.5	133	0	NA	0	0	1	NA	0	0	NA	NA	NA	NA	NA	NA	0	0	0
6/9/22	Europe	Spain	La Rioja	sp4	NA	42.5	-3.1	June	VILA	M	0	NA	NA	NA	NA	FF20POR0474	FF20POR0452	NA	NA	NA	NA	45	7	91	0	NA	0	0	1	NA	0	0	NA	NA	NA	NA	NA	NA	0	0	0
6/10/22	Europe	Spain	Castile y Leon	sp2	NA	42.4	-3.1	June	VIAS	F	0	NA	NA	NA	NA	FF20POR0496	FF20POR0445	NA	NA	NA	NA	47.5	6	97	0	NA	0	0	1	NA	0	0	NA	NA	NA	NA	NA	NA	0	0	0
6/11/22	Europe	Spain	La Rioja	sp4	NA	42.5	-3.0	June	VIAS	F	0	NA	NA	NA	NA	FF20POR0480	FF20POR0471	NA	NA	NA	NA	56.5	7.6	65	0	NA	0	0	1	NA	0	0	NA	NA	NA	NA	NA	NA	0	0	0
6/11/22	Europe	Spain	Castile y Leon	sp2	NA	42.4	-3.1	June	VIAS	F	0	NA	NA	NA	NA	FF20POR0463	FF20POR0464	NA	NA	NA	NA	54	7.1	111	0	NA	0	0	1	NA	0	0	NA	NA	NA	NA	NA	NA	0	0	0
6/11/22	Europe	Spain	Castile y Leon	sp2	NA	42.4	-3.1	June	VIAS	F	0	NA	NA	NA	NA	FF20POR0457	FF20POR0446	NA	NA	NA	NA	39.5	5.7	57	0	NA	0	0	1	NA	0	0	NA	NA	NA	NA	NA	NA	0	0	0
6/11/22	Europe	Spain	Castile y Leon	sp2	NA	42.4	-3.1	June	VIAS	F	0	NA	NA	NA	NA	FF20POR0442	FF20POR0468	NA	NA	NA	NA	35	5.4	67	0	NA	0	0	1	NA	0	0	NA	NA	NA	NA	NA	NA	0	0	0
6/11/22	Europe	Spain	La Rioja	sp4	NA	42.4	-3.0	June	VIAS	F	0	NA	NA	NA	NA	FF20POR0487	FF20POR0434	NA	NA	NA	NA	49	6	89	0	NA	0	0	1	NA	0	0	NA	NA	NA	NA	NA	NA	0	0	0
6/11/22	Europe	Spain	La Rioja	sp4	NA	42.4	-3.0	June	VIAS	F	0	NA	NA	NA	NA	FF20POR0476	FF20POR0484	NA	NA	NA	NA	24	2.6	15	0	NA	0	0	1	NA	0	0	NA	NA	NA	NA	NA	NA	0	0	0
6/12/22	Europe	Spain	La Rioja	sp4	NA	42.4	-3.0	June	VIAS	F	0	NA	NA	NA	NA	FF20POR0493	FF20POR0437	NA	NA	NA	NA	43	5.7	71	0	NA	0	0	1	NA	0	0	NA	NA	NA	NA	NA	NA	0	0	0
6/11/22	Europe	Spain	La Rioja	sp4	NA	42.4	-3.0	June	VIAS	F	0	NA	NA	NA	NA	FF20POR0459	FF20POR0458	NA	NA	NA	NA	44	6.7	86	0	NA	0	0	1	NA	0	0	NA	NA	NA	NA	NA	NA	0	0	0
6/7/21	Europe	Switzerland	Vaud	sw8	NA	46.5	6.8	June	NATE	F	0	NA	NA	NA	NA	SU20SW0013	SU20SW0014	NA	NA	NA	NA	88	13	250	0	NA	0	0	2	NA	0	0	NA	NA	NA	NA	NA	NA	0	0	0
6/14/21	Europe	Switzerland	Ticino	sw1	North_America	46.0	8.9	June	NAHE	F	0	NA	NA	NA	NA	SU20SW0016	SU20SW0017	SU20SW0015	NA	NA	NA	59	14	133	0	NA	0	0	2	NA	0	0	NA	0	0	NA	NA	NA	0	0	0
6/14/21	Europe	Switzerland	Ticino	sw1	North_America	46.0	8.9	June	NAHE	F	0	NA	NA	NA	NA	SU20SW0019	SU20SW0021	SU20SW0018	NA	NA	NA	66	7.5	173	0	NA	0	0	2	NA	0	0	NA	0	0	NA	NA	NA	0	0	0
6/9/21	Europe	Switzerland	Bern	sw5	North_America	46.8	8.0	June	NATE	F	1	NA	NA	NA	NA	SU20SW0020	SU20SW0025	NA	SU20SW0023	North_American	F	58	12	NA	0	22.584	1.855268777	1	2	33.984	0.002054257	1	NA	NA	NA	31.336	0.036117752	1	3	1	1.855268777
6/15/21	Europe	Switzerland	Ticino	sw1	North_America	46.0	8.9	June	HIVI	F	1	6	0.057939177	20	34519	SU20SW0022	SU20SW0024	SU20SW0113	SU20SW0027	NA	NA	82	5	145	0	NA	0	0	2	NA	0	0	NA	0	0	NA	0	0	1	1	0
6/16/21	Europe	Switzerland	Ticino	sw1	North_America	46.2	8.7	June	NAHE	F	1	8	0.442790993	296	66849	SU20SW0029	SU20SW0030	SU20SW0028	SU20SW0031	North_American	D/E	82	21	306	0	NA	0	0	2	NA	0	0	NA	0	0	NA	0	0	1	1	0
6/16/21	Europe	Switzerland	Ticino	sw1	North_America	46.3	8.7	June	NATE	F	0	NA	NA	NA	NA	SU20SW0032	SU20SW0033	SU20SW0034	NA	NA	NA	62	10	160	0	NA	0	0	2	NA	0	0	NA	0	0	NA	NA	NA	0	0	0
6/16/21	Europe	Switzerland	Ticino	sw1	North_America	46.3	8.7	June	NATE	F	0	NA	NA	NA	NA	SU20SW0035	SU20SW0036	SU20SW0037	NA	NA	NA	78	18.5	272	0	NA	0	0	2	NA	0	0	NA	0	0	NA	NA	NA	0	0	0
5/15/21	Europe	Switzerland	Ticino	sw1	North_America	46.0	8.9	May	HIVI	F	0	NA	NA	NA	NA	SU20SW0039	SU20SW0040	NA	SU20SW0041	NA	NA	80	27	120	0	NA	0	0	2	NA	0	0	NA	NA	NA	NA	0	0	0	0	0
5/15/21	Europe	Switzerland	Ticino	sw1	North_America	46.0	8.9	May	HIVI	F	0	NA	NA	NA	NA	SU20SW0042	SU20SW0043	NA	NA	NA	NA	88	39	180	0	NA	0	0	2	NA	0	0	NA	NA	NA	NA	NA	NA	0	0	0
5/15/21	Europe	Switzerland	Ticino	sw1	North_America	46.0	8.9	May	NAHE	F	0	NA	NA	NA	NA	SU20SW0044	SU20SW0045	NA	NA	NA	NA	44	10	25	0	NA	0	0	2	NA	0	0	NA	NA	NA	NA	NA	NA	0	0	0
5/15/21	Europe	Switzerland	Ticino	sw1	North_America	46.0	8.9	May	NAHE	F	0	NA	NA	NA	NA	SU20SW0046	SU20SW0047	NA	NA	NA	NA	80	5.5	267	0	NA	0	0	2	NA	0	0	NA	NA	NA	NA	NA	NA	0	0	0
5/16/21	Europe	Switzerland	Ticino	sw1	North_America	45.8	9.0	May	NAHE	M	0	NA	NA	NA	NA	SU20SW0048	SU20SW0049	NA	NA	NA	NA	43	12.5	33	0	NA	0	0	2	NA	0	0	NA	NA	NA	NA	NA	NA	0	0	0
5/16/21	Europe	Switzerland	Ticino	sw1	North_America	45.8	9.0	May	HIVI	M	0	NA	NA	NA	NA	SU20SW0050	SU20SW0051	NA	SU20SW0052	NA	NA	96	29	281	0	NA	0	0	2	NA	0	0	NA	NA	NA	NA	0	0	0	0	0
5/16/21	Europe	Switzerland	Ticino	sw1	North_America	45.8	9.0	May	NAHE	F	1	NA	NA	NA	NA	SU20SW0054	SU20SW0055	NA	SU20SW0056	NA	European_Western_North_American	106	21	593	0	NA	0	0	2	30.118	0.021977585	1	NA	NA	NA	31.3005	0.006470633	1	2	1	0.021977585
5/16/21	Europe	Switzerland	Ticino	sw1	North_America	45.8	9.0	May	HIVI	M	0	NA	NA	NA	NA	SU20SW0058	SU20SW0059	NA	NA	NA	NA	79	23	20	0	34.629	0.000808872	1	2	NA	0	0	NA	NA	NA	NA	NA	NA	1	1	0.000808872
5/16/21	Europe	Switzerland	Ticino	sw1	North_America	45.8	9.0	May	NAHE	F	1	NA	NA	NA	NA	SU20SW0060	SU20SW0061	NA	SU20SW0062	North_American	D/E	84	17	179	0	39.81	2.31E-05	1	2	NA	0	0	NA	NA	NA	28.6455	0.037549555	1	2	1	2.31E-05
5/16/21	Europe	Switzerland	Ticino	sw1	North_America	45.8	9.0	May	NAHE	F	0	NA	NA	NA	NA	SU20SW0064	SU20SW0065	NA	SU20SW0063	NA	NA	82	19	187	0	NA	0	0	2	NA	0	0	NA	NA	NA	NA	0	0	0	0	0
5/16/21	Europe	Switzerland	Ticino	sw1	North_America	45.8	9.0	May	HIVI	M	0	NA	NA	NA	NA	SU20SW0066	SU20SW0067	NA	NA	NA	NA	73	27	108	0	NA	0	0	2	NA	0	0	NA	NA	NA	NA	NA	NA	0	0	0
5/16/21	Europe	Switzerland	Ticino	sw1	North_America	45.8	9.0	May	ZALO	M	0	NA	NA	NA	NA	SU20SW0068	SU20SW0069	NA	NA	NA	NA	95	22	201	0	NA	0	0	2	NA	0	0	NA	NA	NA	NA	NA	NA	0	0	0
5/26/21	Europe	Switzerland	Vaud	sw9	North_America	46.8	6.7	May	HIVI	M	1	NA	NA	NA	NA	SU20SW0070	SU20SW0071	NA	SU20SW0072	North_American	D/E	108	36	395	0	NA	0	0	2	NA	0	0	NA	NA	NA	NA	0	0	1	1	0
5/28/21	Europe	Switzerland	Vaud	sw11	European	47.0	7.0	May	NAHE	F	1	NA	NA	NA	NA	SU20SW0073	SU20SW0074	NA	SU20SW0075	NA	NA	74	16	176	0	35.343	0.001008955	1	2	33.517	0.001634551	1	NA	NA	NA	36.423	0.000336281	1	3	1	0.001634551
5/28/21	Europe	Switzerland	Vaud	sw11	European	47.0	7.0	May	NAHE	F	0	NA	NA	NA	NA	SU20SW0076	SU20SW0077	NA	NA	NA	NA	80	18	250	0	NA	0	0	2	NA	0	0	NA	NA	NA	NA	NA	NA	0	0	0
5/28/21	Europe	Switzerland	Vaud	sw11	European	47.0	7.0	May	NAHE	F	1	NA	NA	NA	NA	SU20SW0078	SU20SW0079	NA	SU20SW0080	European	Western	85	18	289	0	38.3655	9.18E-05	1	2	36.471	0.000248922	1	NA	NA	NA	28.688	0.03860961	1	3	1	0.000248922
5/28/21	Europe	Switzerland	Vaud	sw11	European	47.0	7.0	May	NAHE	M	0	NA	NA	NA	NA	SU20SW0081	SU20SW0082	NA	NA	NA	NA	62	12	87	0	NA	0	0	2	NA	0	0	NA	NA	NA	NA	NA	NA	0	0	0
5/28/21	Europe	Switzerland	Vaud	sw11	European	47.0	7.0	May	NAHE	F	1	NA	NA	NA	NA	SU20SW0083	SU20SW0084	NA	SU20SW0085	NA	NA	89	18	199	0	33.917	0.001111782	1	2	NA	0	0	NA	NA	NA	35.983	0.000656222	1	2	1	0.001111782
5/26/21	Europe	Switzerland	Vaud	sw11	European	46.8	6.6	May	HIVI	M	0	NA	NA	NA	NA	SU20SW0086	SU20SW0087	NA	NA	NA	NA	106	35	543	0	NA	0	0	2	NA	0	0	NA	NA	NA	NA	NA	NA	0	0	0
5/26/21	Europe	Switzerland	Vaud	sw9	North_America	46.8	6.6	May	HIVI	F	0	NA	NA	NA	NA	SU20SW0088	SU20SW0089	NA	NA	NA	NA	110	34	442	0	NA	0	0	2	NA	0	0	NA	NA	NA	NA	NA	NA	0	0	0
5/26/21	Europe	Switzerland	Vaud	sw9	North_America	46.8	6.6	May	HIVI	F	0	NA	NA	NA	NA	SU20SW0090	SU20SW0091	NA	NA	NA	NA	89	27	215	0	NA	0	0	2	NA	0	0	NA	NA	NA	NA	NA	NA	0	0	0
5/26/21	Europe	Switzerland	Vaud	sw9	North_America	46.8	6.6	May	HIVI	M	0	NA	NA	NA	NA	SU20SW0092	SU20SW0093	NA	NA	NA	NA	110	40	510	0	NA	0	0	2	NA	0	0	NA	NA	NA	NA	NA	NA	0	0	0
5/26/21	Europe	Switzerland	Vaud	sw9	North_America	46.8	6.7	May	HIVI	M	0	NA	NA	NA	NA	SU20SW0094	SU20SW0095	NA	NA	NA	NA	74	31	150	0	NA	0	0	2	NA	0	0	NA	NA	NA	NA	NA	NA	0	0	0
5/26/21	Europe	Switzerland	Vaud	sw9	North_America	46.9	6.7	May	HIVI	F	0	NA	NA	NA	NA	SU20SW0096	SU20SW0097	NA	NA	NA	NA	76	27	110	0	NA	0	0	2	NA	0	0	NA	NA	NA	NA	NA	NA	0	0	0
5/26/21	Europe	Switzerland	Vaud	sw9	North_America	46.9	6.7	May	HIVI	M	0	NA	NA	NA	NA	SU20SW0098	SU20SW0099	NA	NA	NA	NA	82	30	190	0	NA	0	0	2	NA	0	0	NA	NA	NA	NA	NA	NA	0	0	0
5/26/21	Europe	Switzerland	Vaud	sw9	North_America	46.8	6.6	May	HIVI	M	0	NA	NA	NA	NA	SU20SW0101	SU20SW0102	NA	NA	NA	NA	115	38	570	0	NA	0	0	2	NA	0	0	NA	NA	NA	NA	NA	NA	0	0	0
6/16/21	Europe	Switzerland	Ticino	sw1	North_America	46.2	8.7	June	ZALO	F	1	8	0.089572351	89	99361	SU20SW0103	SU20SW0104	SU20SW0038	SU20SW0105	NA	NA	123	29	510	0	NA	0	0	2	NA	0	0	NA	0	0	NA	0	0	0	0	0
6/16/21	Europe	Switzerland	Ticino	sw1	North_America	46.2	8.7	June	ZALO	M	1	7	0.401627779	415	103330	SU20SW0106	SU20SW0107	SU20SW0038	SU20SW0108	North_American	D/E	103	23	415	0	NA	0	0	2	NA	0	0	NA	0	0	NA	0	0	1	1	0
6/17/21	Europe	Switzerland	Ticino	sw1	North_America	46.0	8.9	June	NAHE	F	1	7	0.120114246	56	46622	SU20SW0110	SU20SW0111	SU20SW0109	SU20SW0112	NA	NA	77	2	367	0	NA	0	0	2	NA	0	0	NA	0	0	NA	0	0	0	0	0
6/18/21	Europe	Switzerland	Bern	sw5	North_America	46.8	8.0	June	NATE	M	0	NA	NA	NA	NA	SU20SW0115	SU20SW0116	SU20SW0117	NA	NA	NA	59	16	105	0	NA	0	0	2	32.8125	0.003907415	1	NA	0	0	NA	NA	NA	1	1	0.003907415
6/18/21	Europe	Switzerland	Bern	sw5	North_America	46.8	8.0	June	NATE	M	0	NA	NA	NA	NA	SU20SW0118	SU20SW0119	SU20SW0114	NA	NA	NA	57	15	90	0	NA	0	0	2	NA	0	0	NA	0	0	NA	NA	NA	0	0	0
6/18/21	Europe	Switzerland	Bern	sw5	North_America	46.8	8.0	June	NATE	M	1	7	0.19176485	63	32853	SU20SW0120	SU20SW0121	SU20SW0126	SU20SW0122	North_American	F	55	13	83	0	32.7385	0.002587993	1	2	39.114	4.22E-05	1	NA	0	0	39.764	5.60E-05	1	4	1	0.002587993
6/18/21	Europe	Switzerland	Bern	sw5	North_America	46.8	8.0	June	NATE	F	1	7	0.161645259	72	44542	SU20SW0123	SU20SW0124	SU20SW0126	SU20SW0125	North_American	F	73	11.5	154	0	28.504	0.040015134	1	2	33.635	0.001431779	1	NA	0	0	26.7765	0.119831797	1	4	1	0.040015134
7/1/21	Europe	Switzerland	Vaud	sw11	European	47.0	7.0	July	NAHE	F	1	6	0.025641485	10	40091	SU20SW0127	SU20SW0128	NA	SU20SW0129	European	Western	71	17.5	150	0	NA	0	0	2	34.877	0.001348346	1	NA	NA	NA	31.3655	0.00626041	1	2	1	0.001348346
7/1/21	Europe	Switzerland	Vaud	sw11	European	47.0	7.0	July	NAHE	F	0	NA	NA	NA	NA	SU20SW0130	SU20SW0131	NA	NA	NA	NA	69	15	150	0	NA	0	0	2	NA	0	0	NA	NA	NA	NA	NA	NA	0	0	0
7/1/21	Europe	Switzerland	Vaud	sw11	European	47.0	7.0	July	NAHE	M	1	10	0.115875469	39	33657	SU20SW0132	SU20SW0133	NA	SU20SW0134	European	Western	54	11	80	0	NA	0	0	2	NA	0	0	NA	NA	NA	23.6495	0.925581247	1	1	1	0
7/1/21	Europe	Switzerland	Vaud	sw11	European	47.0	7.0	July	NAHE	F	0	NA	NA	NA	NA	SU20SW0135	SU20SW0136	NA	NA	NA	NA	52	9	70	0	NA	0	0	2	NA	0	0	NA	NA	NA	NA	NA	NA	0	0	0
7/1/21	Europe	Switzerland	Vaud	sw11	European	47.0	7.0	July	NAHE	F	1	9	0.159130539	90	56557	SU20SW0138	SU20SW0139	SU20SW0137	SU20SW0140	European	Western	81	18	300	0	37.164	0.000131575	1	2	38.555	5.22E-05	1	NA	0	0	27.3605	0.136853353	1	3	1	0.000131575
7/12/21	Europe	Switzerland	Vaud	sw11	European	47.0	7.0	July	NAHE	M	1	8	0.149461081	63	42151	SU20SW0142	SU20SW0143	SU20SW0145	SU20SW0144	European	Western	72	5	190	0	22.0025	2.972995877	1	2	36.905	0.000170347	1	NA	0	0	24.7255	0.506845407	1	3	1	2.972995877
7/12/21	Europe	Switzerland	Vaud	sw11	European	47.0	7.0	July	NAHE	F	0	NA	NA	NA	NA	SU20SW0146	SU20SW0147	NA	NA	NA	NA	75	19	200	0	NA	0	0	2	NA	0	0	NA	NA	NA	NA	NA	NA	0	0	0
7/17/21	Europe	Switzerland	Vaud	sw11	European	47.0	7.0	July	NAHE	F	0	NA	NA	NA	NA	SU20SW0148	SU20SW0149	NA	SU20SW0150	NA	NA	75	9.5	235	0	NA	0	0	2	NA	0	0	NA	NA	NA	NA	0	0	0	0	0
7/28/21	Europe	Switzerland	Neuchatel	sw10	NA	47.0	6.7	July	VIBE	F	0	NA	NA	NA	NA	SU20SW0151	SU20SW0152	SU20SW0158	NA	NA	NA	47.5	5	74	0	NA	0	0	2	NA	0	0	NA	0	0	NA	NA	NA	0	0	0
7/28/21	Europe	Switzerland	Neuchatel	sw10	NA	47.0	6.7	July	VIBE	M	0	NA	NA	NA	NA	SU20SW0154	SU20SW0155	SU20SW0159	NA	NA	NA	41	6.5	85	0	NA	0	0	2	NA	0	0	NA	0	0	NA	NA	NA	0	0	0
7/28/21	Europe	Switzerland	Neuchatel	sw10	NA	47.0	6.7	July	VIBE	F	0	NA	NA	NA	NA	SU20SW0156	SU20SW0157	SU20SW0160	NA	NA	NA	49.5	5.5	92	0	NA	0	0	2	NA	0	0	NA	0	0	NA	NA	NA	0	0	0
7/29/21	Europe	Switzerland	Vaud	sw11	European	47.0	7.0	July	NAHE	F	1	6	0.099252539	41	41309	SU20SW0161	SU20SW0162	NA	SU20SW0163	European	Western	71	4	172	0	NA	0	0	2	33.665	0.001309806	1	NA	NA	NA	31.981	0.00378167	1	2	1	0.001309806
7/29/21	Europe	Switzerland	Vaud	sw11	European	47.0	7.0	July	NAHE	F	0	NA	NA	NA	NA	SU20SW0166	SU20SW0167	NA	NA	NA	NA	58	13	83	0	34.436	0.000806133	1	2	35.7555	0.000540201	1	NA	NA	NA	NA	NA	NA	2	1	0.000806133
7/31/21	Europe	Switzerland	Neuchatel	sw11	European	47.0	7.0	July	NAHE	F	0	NA	NA	NA	NA	SU20SW0168	SU20SW0169	SU20SW0174	NA	NA	NA	81	5	205	0	37.482	0.000118503	1	2	NA	0	0	NA	0	0	NA	NA	NA	1	1	0.000118503
7/31/21	Europe	Switzerland	Neuchatel	sw11	European	47.0	7.0	July	NAHE	M	0	NA	NA	NA	NA	SU20SW0170	SU20SW0171	SU20SW0174	NA	NA	NA	52	5.5	76	0	NA	0	0	2	NA	0	0	NA	0	0	NA	NA	NA	0	0	0
7/31/21	Europe	Switzerland	Neuchatel	sw11	European	47.0	7.0	July	NAHE	F	0	NA	NA	NA	NA	SU20SW0172	SU20SW0173	NA	NA	NA	NA	74	16	147	0	NA	0	0	2	NA	0	0	NA	NA	NA	NA	NA	NA	0	0	0
8/7/21	Europe	Switzerland	Neuchatel	sw11	European	47.0	7.0	August	NAHE	F	0	NA	NA	NA	NA	SU20SW0176	SU20SW0177	SU20SW0175	NA	NA	NA	66	15	116	0	NA	0	0	2	NA	0	0	NA	0	0	NA	NA	NA	0	0	0
8/9/21	Europe	Switzerland	Neuchatel	sw11	European	47.0	7.0	August	NAHE	F	0	NA	NA	NA	NA	SU20SW0178	SU20SW0179	NA	NA	NA	NA	52	15	68	0	NA	0	0	2	NA	0	0	NA	NA	NA	NA	NA	NA	0	0	0
8/11/21	Europe	Switzerland	Vaud	sw11	European	47.0	7.0	August	NAHE	F	0	NA	NA	NA	NA	SU20SW0180	SU20SW0181	NA	NA	NA	NA	70	16	224	0	NA	0	0	2	NA	0	0	NA	NA	NA	NA	NA	NA	0	0	0
8/24/21	Europe	Switzerland	Neuchatel	sw11	European	47.0	7.0	August	NAHE	F	1	4	0.036266919	20	55946	SU20SW0182	SU20SW0183	SU20SW0189	SU20SW0184	European	Western	86	6	263	0	32.197	0.003417373	1	2	31.077	0.007802387	1	NA	0	0	NA	0	0	2	1	0.007802387
8/24/21	Europe	Switzerland	Neuchatel	sw11	European	47.0	7.0	August	NAHE	F	0	NA	NA	NA	NA	SU20SW0186	SU20SW0187	SU20SW0188	NA	NA	NA	62	15.5	111	0	NA	0	0	2	NA	0	0	NA	0	0	NA	NA	NA	0	0	0
9/4/21	Europe	Switzerland	Ticino	sw1	North_America	46.0	9.0	September	NAHE	F	0	NA	NA	NA	NA	SU20SW0190	SU20SW0191	SU20SW0192	NA	NA	NA	34	8.5	21	0	NA	0	0	2	NA	0	0	NA	0	0	NA	NA	NA	0	0	0
9/4/21	Europe	Switzerland	Ticino	sw1	North_America	46.0	8.9	September	HIVI	M	0	NA	NA	NA	NA	SU20SW0193	SU20SW0194	SU20SW0196	SU20SW0195	NA	NA	70	26.5	96	0	NA	0	0	2	NA	0	0	NA	0	0	NA	0	0	0	0	0
9/8/21	Europe	Switzerland	Neuchatel	sw11	European	47.0	7.0	September	NAHE	M	0	0	0	NA	NA	SU20SW0197	SU20SW0198	SU20SW0199	NA	European	Western	57	14	88	0	30.246	0.012947111	1	2	25.7605	0.231580325	1	NA	0	0	NA	NA	NA	2	1	0.231580325
9/8/21	Europe	Switzerland	Neuchatel	sw11	European	47.0	7.0	September	NAHE	M	0	NA	NA	NA	NA	SU20SW0200	SU20SW0201	SU20SW0203	SU20SW0202	NA	NA	67	14	135	0	NA	0	0	2	NA	0	0	NA	0	0	NA	0	0	0	0	0
9/13/21	Europe	Switzerland	Vaud	sw9	North_America	46.8	6.6	September	VIAS	M	0	NA	NA	NA	NA	SU20SW0204	SU20SW0205	SU20SW0206	NA	NA	NA	38	6.5	74	0	NA	0	0	2	NA	0	0	NA	0	0	NA	NA	NA	0	0	0
9/18/21	Europe	Switzerland	Vaud	sw11	European	47.0	7.0	September	NAHE	F	0	NA	NA	NA	NA	SU20SW0207	SU20SW0208	SU20SW0209	NA	NA	NA	78	17	215	0	NA	0	0	2	NA	0	0	NA	0	0	NA	NA	NA	0	0	0
9/18/21	Europe	Switzerland	Vaud	sw11	European	47.0	7.0	September	NAHE	F	0	NA	NA	NA	NA	SU21SW0211	SU21SW0212	SU20SW0210	NA	NA	NA	69	12.5	142	0	NA	0	0	2	NA	0	0	NA	0	0	NA	NA	NA	0	0	0
9/21/21	Europe	Switzerland	Vaud	sw11	European	47.0	7.0	September	NAHE	M	1	6	0.027735084	10	36055	SU21SW0213	SU21SW0214	NA	SU21SW0215	NA	NA	59	17	119	0	NA	0	0	2	NA	0	0	NA	NA	NA	NA	0	0	0	0	0
9/21/21	Europe	Switzerland	Vaud	sw11	European	47.0	7.0	September	NAHE	U	0	NA	NA	NA	NA	SU21SW0217	SU21SW0218	SU21SW0223	SU21SW0219	NA	NA	67	7	139	0	NA	0	0	2	NA	0	0	NA	0	0	NA	0	0	0	0	0
9/21/21	Europe	Switzerland	Vaud	sw11	European	47.0	7.0	September	NAHE	F	0	NA	NA	NA	NA	SU21SW0221	SU21SW0222	SU21SW0223	NA	NA	NA	84	19	139	0	NA	0	0	2	NA	0	0	NA	0	0	NA	NA	NA	0	0	0
9/21/21	Europe	Switzerland	Vaud	sw11	European	47.0	7.0	September	NAHE	F	1	6	0.028168869	14	49700	SU21SW0224	SU21SW0225	SU21SW0229	SU21SW0226	European	Western	75	16.5	270	0	NA	0	0	2	NA	0	0	NA	0	0	29.986	0.01250637	1	1	1	0
9/28/21	Europe	Switzerland	Neuchatel	sw11	European	47.0	7.0	September	NAHE	F	1	7	0.249964413	141	56408	SU21SW0230	SU21SW0231	SU21SW0234	SU21SW0232	NA	NA	85	9.5	240	0	NA	0	0	2	NA	0	0	NA	0	0	NA	0	0	0	0	0
9/28/21	Europe	Switzerland	Neuchatel	sw11	European	47.0	7.0	September	NAHE	F	0	NA	NA	NA	NA	SU21SW0236	SU21SW0237	SU21SW0235	NA	NA	NA	76	17.5	166	0	NA	0	0	2	NA	0	0	NA	0	0	NA	NA	NA	0	0	0
9/29/21	Europe	Switzerland	Vaud	sw11	European	47.0	7.1	September	NAHE	F	0	NA	NA	NA	NA	SU21SW0238	SU21SW0239	NA	SU21SW0240	NA	NA	75	17.5	144	0	NA	0	0	2	NA	0	0	NA	NA	NA	NA	0	0	0	0	0
3/23/22	Europe	Switzerland	Vaud	sw8	NA	46.5	6.7	March	NATE	M	0	NA	NA	NA	NA	SU21SW0242	SU21SW0243	NA	NA	NA	NA	41.5	11.5	32	0	NA	0	0	2	NA	0	0	NA	NA	NA	NA	NA	NA	0	0	0
3/23/22	Europe	Switzerland	Vaud	sw8	NA	46.5	6.8	March	HIVI	F	0	NA	NA	NA	NA	SU21SW0244	SU21SW0245	NA	NA	NA	NA	82	28.5	154	0	NA	0	0	2	NA	0	0	NA	NA	NA	NA	NA	NA	0	0	0
3/23/22	Europe	Switzerland	Vaud	sw7	NA	46.5	6.2	March	HIVI	F	0	NA	NA	NA	NA	SU21SW0246	SU21SW0247	NA	SU21SW0248	NA	NA	80	28.5	165	0	NA	0	0	2	NA	0	0	NA	NA	NA	NA	0	0	0	0	0
3/23/22	Europe	Switzerland	Vaud	sw7	NA	46.5	6.2	March	HIVI	F	0	NA	NA	NA	NA	SU21SW0249	SU21SW0250	NA	NA	NA	NA	74	24	134	0	NA	0	0	2	NA	0	0	NA	NA	NA	NA	NA	NA	0	0	0
4/11/22	Europe	Switzerland	Vaud	sw8	NA	46.5	6.8	April	NATE	F	1	NA	NA	NA	NA	SU21SW0252	SU21SW0253	NA	SU21SW0254	NA	NA	91	18	224	0	NA	0	0	2	NA	0	0	NA	NA	NA	NA	0	0	0	0	0
4/11/22	Europe	Switzerland	Vaud	sw8	NA	46.5	6.7	April	NATE	F	1	NA	NA	NA	NA	SU21SW0255	SU21SW0256	NA	SU21SW0257	NA	NA	75	19	90	0	NA	0	0	2	NA	0	0	NA	NA	NA	NA	0	0	0	0	0
4/11/22	Europe	Switzerland	Vaud	sw8	NA	46.5	6.8	April	NATE	F	1	NA	NA	NA	NA	SU21SW0258	SU21SW0259	NA	SU21SW0260	NA	NA	52	14	68	0	NA	0	0	2	NA	0	0	NA	NA	NA	NA	0	0	0	0	0
4/11/22	Europe	Switzerland	Vaud	sw8	NA	46.5	6.7	April	HIVI	F	0	NA	NA	NA	NA	SU21SW0261	SU21SW0262	NA	NA	NA	NA	83	21	171	0	NA	0	0	2	NA	0	0	NA	NA	NA	NA	NA	NA	0	0	0
4/11/22	Europe	Switzerland	Vaud	sw8	NA	46.5	6.8	April	HIVI	F	1	NA	NA	NA	NA	SU21SW0263	SU21SW0264	NA	SU21SW0265	NA	NA	92	19	215	0	NA	0	0	2	NA	0	0	NA	NA	NA	NA	0	0	0	0	0
4/11/22	Europe	Switzerland	Vaud	sw8	NA	46.5	6.8	April	HIVI	F	0	NA	NA	NA	NA	SU21SW0266	SU21SW0267	NA	NA	NA	NA	83	29	207	0	NA	0	0	2	NA	0	0	NA	NA	NA	NA	NA	NA	0	0	0
4/12/22	Europe	Switzerland	Vaud	sw8	NA	46.5	6.7	April	NATE	M	1	NA	NA	NA	NA	SU21SW0268	SU21SW0269	NA	SU21SW0270	NA	NA	51	13	60	0	NA	0	0	2	NA	0	0	NA	NA	NA	NA	0	0	0	0	0
4/12/22	Europe	Switzerland	Vaud	sw8	NA	46.5	6.8	April	HIVI	M	0	NA	NA	NA	NA	SU21SW0271	SU21SW0272	NA	NA	NA	NA	90	34	250	0	NA	0	0	2	NA	0	0	NA	NA	NA	NA	NA	NA	0	0	0
4/12/22	Europe	Switzerland	Vaud	sw8	NA	46.5	6.8	April	HIVI	F	0	NA	NA	NA	NA	SU21SW0273	SU21SW0274	NA	NA	NA	NA	80	28	182	0	NA	0	0	2	NA	0	0	NA	NA	NA	NA	NA	NA	0	0	0
4/12/22	Europe	Switzerland	Vaud	sw8	NA	46.5	6.8	April	NATE	M	1	NA	NA	NA	NA	SU21SW0275	SU21SW0276	NA	SU21SW0277	NA	NA	52	13	64	0	NA	0	0	2	NA	0	0	NA	NA	NA	NA	0	0	0	0	0
4/14/22	Europe	Switzerland	Vaud	sw11	European	47.0	7.0	April	NAHE	F	1	8	0.275885635	153	55302	SU21SW0278	SU21SW0279	NA	SU21SW0280	European	Western	80	16	245	0	31.278	0.058563119	1	2	29.7695	0.118881511	1	NA	NA	NA	35.99	0.005452918	1	3	1	0.118881511
4/14/22	Europe	Switzerland	Vaud	sw11	European	47.0	7.0	April	NAHE	M	0	NA	NA	NA	NA	SU21SW0281	SU21SW0282	NA	NA	NA	NA	61	18	150	0	NA	0	0	2	NA	0	0	NA	NA	NA	NA	NA	NA	0	0	0
4/20/22	Europe	Switzerland	Vaud	sw11	European	47.0	7.0	April	NAHE	M	0	NA	NA	NA	NA	SU21SW0283	SU21SW0284	NA	NA	NA	NA	68	10	127	0	NA	0	0	2	NA	0	0	NA	NA	NA	NA	NA	NA	0	0	0
4/20/22	Europe	Switzerland	Vaud	sw11	European	47.0	7.0	April	NAHE	F	0	NA	NA	NA	NA	SU21SW0285	SU21SW0286	NA	NA	NA	NA	71	14	187	0	NA	0	0	2	NA	0	0	NA	NA	NA	NA	NA	NA	0	0	0
4/20/22	Europe	Switzerland	Vaud	sw11	European	47.0	7.0	April	NAHE	M	1	5	0.061210857	23	36856	SU21SW0287	SU21SW0288	NA	SU21SW0289	European	Western	60	18	95	0	NA	0	0	2	NA	0	0	NA	NA	NA	24.9145	3.29671073	1	1	1	0
4/20/22	Europe	Switzerland	Vaud	sw11	European	47.0	7.0	April	NAHE	M	0	NA	NA	NA	NA	SU21SW0290	SU21SW0291	NA	NA	NA	NA	75	16	69	0	NA	0	0	2	NA	0	0	NA	NA	NA	NA	NA	NA	0	0	0
4/21/22	Europe	Switzerland	Neuchatel	sw11	European	47.0	7.0	April	NAHE	F	0	NA	NA	NA	NA	SU21SW0292	SU21SW0293	NA	NA	NA	NA	67	17	200	0	NA	0	0	2	NA	0	0	NA	NA	NA	NA	NA	NA	0	0	0
4/21/22	Europe	Switzerland	Neuchatel	sw11	European	47.0	7.0	April	NAHE	F	1	7	0.163759348	90	54959	SU21SW0294	SU21SW0295	NA	SU21SW0296	European	Western	71	17	141	0	37.934	0.000527883	1	2	NA	0	0	NA	NA	NA	25.5495	2.010564208	1	2	1	0.000527883
4/22/22	Europe	Switzerland	Vaud	sw9	North_America	46.8	6.7	April	HIVI	F	0	NA	NA	NA	NA	SU21SW0297	SU21SW0298	NA	NA	NA	NA	87	28	214	0	NA	0	0	2	NA	0	0	NA	NA	NA	NA	NA	NA	0	0	0
4/22/22	Europe	Switzerland	Vaud	sw9	North_America	46.8	6.7	April	HIVI	M	0	NA	NA	NA	NA	SU21SW0299	SU21SW0300	NA	NA	NA	NA	89	30	225	0	NA	0	0	2	NA	0	0	NA	NA	NA	NA	NA	NA	0	0	0
4/6/22	Europe	Switzerland	Vaud	sw6	NA	46.3	7.0	April	HIVI	M	0	NA	NA	NA	NA	SU21SW0301	SU21SW0302	NA	NA	NA	NA	94	33	285	0	NA	0	0	2	NA	0	0	NA	NA	NA	NA	NA	NA	0	0	0
4/13/22	Europe	Switzerland	Vaud	sw9	North_America	46.8	6.6	April	HIVI	M	0	NA	NA	NA	NA	SU21SW0303	SU21SW0304	NA	NA	NA	NA	110	12	373	0	NA	0	0	2	NA	0	0	NA	NA	NA	NA	NA	NA	0	0	0
4/13/22	Europe	Switzerland	Vaud	sw9	North_America	46.8	6.7	April	HIVI	M	0	NA	NA	NA	NA	SU21SW0305	SU21SW0306	NA	NA	NA	NA	87	34	255	0	NA	0	0	2	NA	0	0	NA	NA	NA	NA	NA	NA	0	0	0
4/21/22	Europe	Switzerland	Vaud	sw6	NA	46.3	7.0	April	HIVI	M	0	NA	NA	NA	NA	SU21SW0307	SU21SW0308	NA	NA	NA	NA	84	30	250	0	NA	0	0	2	NA	0	0	NA	NA	NA	NA	NA	NA	0	0	0
4/21/22	Europe	Switzerland	Vaud	sw6	NA	46.3	7.0	April	HIVI	M	0	NA	NA	NA	NA	SU21SW0309	SU21SW0310	NA	NA	NA	NA	92	38	280	0	NA	0	0	2	NA	0	0	NA	NA	NA	NA	NA	NA	0	0	0
4/21/22	Europe	Switzerland	Vaud	sw6	NA	46.3	7.0	April	HIVI	M	1	NA	NA	NA	NA	SU21SW0311	SU21SW0312	NA	SU21SW0313	NA	NA	102	19	410	0	NA	0	0	2	NA	0	0	NA	NA	NA	NA	0	0	0	0	0
4/21/22	Europe	Switzerland	Vaud	sw6	NA	46.3	7.0	April	HIVI	M	0	NA	NA	NA	NA	SU21SW0314	SU21SW0315	NA	NA	NA	NA	98	36	290	0	NA	0	0	2	NA	0	0	NA	NA	NA	NA	NA	NA	0	0	0
4/21/22	Europe	Switzerland	Vaud	sw6	NA	46.3	7.0	April	HIVI	M	0	NA	NA	NA	NA	SU21SW0316	SU21SW0317	NA	NA	NA	NA	99	33	370	0	NA	0	0	2	NA	0	0	NA	NA	NA	NA	NA	NA	0	0	0
4/27/22	Europe	Switzerland	Vaud	sw8	NA	46.5	6.8	April	NAMA	F	0	NA	NA	NA	NA	SU21SW0318	SU21SW0319	NA	NA	NA	NA	61	10	178	0	NA	0	0	2	NA	0	0	NA	NA	NA	NA	NA	NA	0	0	0
4/27/22	Europe	Switzerland	Vaud	sw8	NA	46.5	6.8	April	NAMA	M	0	NA	NA	NA	NA	SU21SW0320	SU21SW0321	NA	NA	NA	NA	40	9	34	0	NA	0	0	2	NA	0	0	NA	NA	NA	NA	NA	NA	0	0	0
4/27/22	Europe	Switzerland	Vaud	sw8	NA	46.5	6.8	April	HIVI	F	0	NA	NA	NA	NA	SU21SW0322	SU21SW0323	NA	NA	NA	NA	86	28	198	0	NA	0	0	2	NA	0	0	NA	NA	NA	NA	NA	NA	0	0	0
4/27/22	Europe	Switzerland	Vaud	sw8	NA	46.5	6.8	April	HIVI	M	0	NA	NA	NA	NA	SU21SW0324	SU21SW0325	NA	NA	NA	NA	105	38	396	0	NA	0	0	2	NA	0	0	NA	NA	NA	NA	NA	NA	0	0	0
4/27/22	Europe	Switzerland	Vaud	sw8	NA	46.5	6.8	April	NATE	F	1	NA	NA	NA	NA	SU21SW0326	SU21SW0327	NA	SU21SW0328	NA	NA	80	19	250	0	NA	0	0	2	NA	0	0	NA	NA	NA	NA	0	0	0	0	0
4/27/22	Europe	Switzerland	Vaud	sw8	NA	46.5	6.8	April	NATE	F	1	NA	NA	NA	NA	SU21SW0329	SU21SW0330	NA	SU21SW0331	NA	NA	77	17	199	0	NA	0	0	2	NA	0	0	NA	NA	NA	NA	0	0	0	0	0
4/27/22	Europe	Switzerland	Vaud	sw8	NA	46.5	6.8	April	NATE	F	1	NA	NA	NA	NA	SU21SW0332	SU21SW0333	NA	SU21SW0334	NA	NA	87	17	248	0	NA	0	0	2	NA	0	0	NA	NA	NA	NA	0	0	0	0	0
4/27/22	Europe	Switzerland	Vaud	sw8	NA	46.5	6.8	April	NATE	F	1	NA	NA	NA	NA	SU21SW0335	SU21SW0336	NA	SU21SW0337	NA	NA	70	15	163	0	NA	0	0	2	NA	0	0	NA	NA	NA	NA	0	0	0	0	0
4/27/22	Europe	Switzerland	Vaud	sw8	NA	46.5	6.8	April	NATE	F	1	NA	NA	NA	NA	SU21SW0339	SU21SW0340	NA	SU21SW0341	NA	NA	86	17.5	260	0	NA	0	0	2	NA	0	0	NA	NA	NA	NA	0	0	0	0	0
4/27/22	Europe	Switzerland	Vaud	sw8	NA	46.5	6.8	April	NATE	F	0	NA	NA	NA	NA	SU21SW0342	SU21SW0343	NA	NA	NA	NA	85	11.5	256	0	NA	0	0	2	NA	0	0	NA	NA	NA	NA	NA	NA	0	0	0
4/27/22	Europe	Switzerland	Vaud	sw8	NA	46.5	6.8	April	NATE	F	1	NA	NA	NA	NA	SU21SW0344	SU21SW0345	NA	SU21SW0346	NA	NA	87	15	287	0	NA	0	0	2	NA	0	0	NA	NA	NA	NA	0	0	0	0	0
4/27/22	Europe	Switzerland	Vaud	sw8	NA	46.5	6.8	April	NATE	F	0	NA	NA	NA	NA	SU21SW0347	SU21SW0348	NA	NA	NA	NA	82	17	246	0	NA	0	0	2	NA	0	0	NA	NA	NA	NA	NA	NA	0	0	0
4/27/22	Europe	Switzerland	Vaud	sw8	NA	46.5	6.8	April	NATE	F	0	NA	NA	NA	NA	SU21SW0349	SU21SW0350	NA	NA	NA	NA	86	8	325	0	NA	0	0	2	NA	0	0	NA	NA	NA	NA	NA	NA	0	0	0
5/7/22	Europe	Switzerland	Vaud	sw9	North_America	46.8	6.7	May	VIAS	F	0	NA	NA	NA	NA	SU21SW0351	SU21SW0352	NA	NA	NA	NA	65	8	228	0	NA	0	0	2	NA	0	0	NA	NA	NA	NA	NA	NA	0	0	0
5/7/22	Europe	Switzerland	Vaud	sw9	North_America	46.8	6.7	May	HIVI	M	0	NA	NA	NA	NA	SU21SW0353	SU21SW0354	NA	NA	NA	NA	104	36	395	0	NA	0	0	2	NA	0	0	NA	NA	NA	NA	NA	NA	0	0	0
5/9/22	Europe	Switzerland	Obwalden	sw3	North_America	47.0	8.3	May	NATE	F	1	8	0.386623294	161	41643	SU21SW0355	SU21SW0356	NA	SU21SW0357	North_American	D/E	62	15.5	120	0	NA	0	0	2	NA	0	0	NA	NA	NA	27.165	0.577672363	1	1	1	0
5/9/22	Europe	Switzerland	Obwalden	sw3	North_America	47.0	8.3	May	NATE	M	1	6	0.047737899	19	39591	SU21SW0359	SU21SW0360	NA	NA	North_American	D/E	62	16	108	0	29.003	0.186148559	1	3	35.686	0.009921761	1	NA	NA	NA	NA	NA	NA	2	1	0.186148559
5/9/22	Europe	Switzerland	Obwalden	sw3	North_America	47.0	8.3	May	NATE	F	0	NA	NA	NA	NA	SU21SW0361	SU21SW0362	NA	NA	NA	NA	72	17	150	0	NA	0	0	2	NA	0	0	NA	NA	NA	NA	NA	NA	0	0	0
5/9/22	Europe	Switzerland	Obwalden	sw3	North_America	47.0	8.3	May	NATE	M	0	NA	NA	NA	NA	SU21SW0363	SU21SW0364	NA	NA	NA	NA	60	7.5	90	0	NA	0	0	2	NA	0	0	NA	NA	NA	NA	NA	NA	0	0	0
5/9/22	Europe	Switzerland	Obwalden	sw3	North_America	47.0	8.3	May	NATE	M	0	NA	NA	NA	NA	SU21SW0365	SU21SW0366	NA	NA	NA	NA	52	10	35	0	NA	0	0	2	NA	0	0	NA	NA	NA	NA	NA	NA	0	0	0
5/9/22	Europe	Switzerland	Obwalden	sw3	North_America	47.0	8.3	May	NATE	F	1	10	0.100770095	67	66488	SU21SW0367	SU21SW0368	NA	SU21SW0369	North_American	D/E	82	20	243	0	NA	0	0	2	NA	0	0	NA	NA	NA	30.445	0.084449143	1	1	1	0
5/10/22	Europe	Switzerland	Ticino	sw1	North_America	46.0	9.0	May	NATE	F	0	NA	NA	NA	NA	SU21SW0370	SU21SW0371	NA	NA	NA	NA	63	14	90	0	NA	0	0	2	NA	0	0	NA	NA	NA	NA	NA	NA	0	0	0
5/10/22	Europe	Switzerland	Ticino	sw1	North_America	46.0	9.0	May	HIVI	U	0	NA	NA	NA	NA	SU21SW0372	SU21SW0373	NA	NA	NA	NA	83	28	185	0	NA	0	0	2	NA	0	0	NA	NA	NA	NA	NA	NA	0	0	0
5/10/22	Europe	Switzerland	Ticino	sw1	North_America	46.0	9.0	May	NATE	F	0	NA	NA	NA	NA	SU21SW0374	SU21SW0375	NA	NA	NA	NA	78	16	155	0	NA	0	0	2	NA	0	0	NA	NA	NA	NA	NA	NA	0	0	0
5/10/22	Europe	Switzerland	Ticino	sw1	North_America	46.0	9.0	May	NATE	F	1	6	0.374598866	128	34170	SU21SW0376	SU21SW0377	NA	SU21SW0378	North_American	D/E	66	13	155	0	27.739	0.539615616	1	2	29.831	0.131204836	1	NA	NA	NA	29.335	0.142024491	1	3	1	0.539615616
5/10/22	Europe	Switzerland	Ticino	sw1	North_America	45.8	8.9	May	NAHE	F	0	NA	NA	NA	NA	SU21SW0380	SU21SW0381	NA	NA	NA	NA	78	17	115	0	NA	0	0	2	NA	0	0	NA	NA	NA	NA	NA	NA	0	0	0
5/11/22	Europe	Switzerland	Ticino	sw1	North_America	46.2	8.9	May	NATE	F	0	NA	NA	NA	NA	SU21SW0382	SU21SW0383	NA	NA	NA	NA	71	18	124	0	NA	0	0	2	NA	0	0	NA	NA	NA	NA	NA	NA	0	0	0
5/11/22	Europe	Switzerland	Ticino	sw1	North_America	46.2	8.9	May	NATE	M	1	7	0.36547018	147	40222	SU21SW0384	SU21SW0385	NA	SU21SW0386	North_American	D/E	56	16	47	0	NA	0	0	2	NA	0	0	NA	NA	NA	32.811	0.02864932	1	1	1	0
5/11/22	Europe	Switzerland	Ticino	sw1	North_America	46.2	8.9	May	HIVI	M	0	NA	NA	NA	NA	SU21SW0387	SU21SW0388	NA	NA	NA	NA	95	38	305	0	NA	0	0	2	NA	0	0	NA	NA	NA	NA	NA	NA	0	0	0
5/11/22	Europe	Switzerland	Ticino	sw1	North_America	46.2	8.9	May	NATE	M	1	6	0.387633948	134	34569	SU21SW0389	SU21SW0390	NA	SU21SW0391	North_American	D/E	48	14	180	0	30.5935	0.081723858	1	2	36.031	0.002001814	1	NA	NA	NA	21.78	22.78998089	1	3	1	0.081723858
5/11/22	Europe	Switzerland	Ticino	sw1	North_America	46.2	8.9	May	NAHE	F	0	NA	NA	NA	NA	SU21SW0392	SU21SW0393	NA	NA	NA	NA	55	16	142	0	NA	0	0	2	NA	0	0	NA	NA	NA	NA	NA	NA	0	0	0
5/11/22	Europe	Switzerland	Ticino	sw1	North_America	46.2	8.9	May	NAHE	F	0	NA	NA	NA	NA	SU21SW0394	SU21SW0395	NA	NA	NA	NA	59	9	95	0	NA	0	0	2	NA	0	0	NA	NA	NA	NA	NA	NA	0	0	0
5/11/22	Europe	Switzerland	Ticino	sw1	North_America	46.2	8.5	May	NATE	F	0	NA	NA	NA	NA	SU21SW0396	SU21SW0397	NA	NA	NA	NA	75	20	229	0	NA	0	0	2	NA	0	0	NA	NA	NA	NA	NA	NA	0	0	0
5/11/22	Europe	Switzerland	Ticino	sw1	North_America	46.2	8.5	May	NATE	F	0	NA	NA	NA	NA	SU21SW0398	SU21SW0399	NA	NA	NA	NA	70	18.5	173	0	NA	0	0	2	NA	0	0	NA	NA	NA	NA	NA	NA	0	0	0
5/11/22	Europe	Switzerland	Ticino	sw1	North_America	46.2	8.5	May	NATE	F	0	NA	NA	NA	NA	SU21SW0400	SU21SW0401	NA	NA	NA	NA	80	19.5	190	0	NA	0	0	2	NA	0	0	NA	NA	NA	NA	NA	NA	0	0	0
5/12/22	Europe	Switzerland	Ticino	sw1	North_America	46.2	8.7	May	NAHE	F	0	NA	NA	NA	NA	SU21SW0402	SU21SW0403	NA	NA	NA	NA	101	22	650	0	NA	0	0	2	NA	0	0	NA	NA	NA	NA	NA	NA	0	0	0
5/12/22	Europe	Switzerland	Ticino	sw1	North_America	46.2	8.7	May	NATE	M	0	NA	NA	NA	NA	SU21SW0404	SU21SW0405	NA	NA	NA	NA	59	9	90	0	NA	0	0	2	NA	0	0	NA	NA	NA	NA	NA	NA	0	0	0
5/12/22	Europe	Switzerland	Ticino	sw1	North_America	46.2	8.7	May	HIVI	M	1	11	0.391688601	398	101611	SU21SW0406	SU21SW0407	NA	SU21SW0408	North_American	D/E	98	35	260	0	NA	0	0	2	NA	0	0	NA	NA	NA	29.3655	0.188691497	1	1	1	0
5/12/22	Europe	Switzerland	Ticino	sw1	North_America	46.3	8.7	May	NATE	F	0	NA	NA	NA	NA	SU21SW0409	SU21SW0410	NA	NA	NA	NA	88	19.5	255	0	NA	0	0	2	NA	0	0	NA	NA	NA	NA	NA	NA	0	0	0
5/12/22	Europe	Switzerland	Ticino	sw1	North_America	46.3	8.7	May	NATE	M	0	NA	NA	NA	NA	SU21SW0411	SU21SW0412	NA	NA	North_American	D/E	63	17	95	0	NA	0	0	2	28.841	0.33217793	1	NA	NA	NA	NA	NA	NA	1	1	0.33217793
5/12/22	Europe	Switzerland	Ticino	sw1	North_America	46.3	8.7	May	NATE	M	0	NA	NA	NA	NA	SU21SW0413	SU21SW0414	NA	NA	NA	NA	50	14	25	0	NA	0	0	2	NA	0	0	NA	NA	NA	NA	NA	NA	0	0	0
5/18/22	Europe	Switzerland	Bern	sw11	European	47.0	7.1	May	NAHE	F	1	NA	NA	NA	NA	SU21SW0415	SU21SW0416	NA	SU21SW0417	NA	NA	72	16	195	0	NA	0	0	2	NA	0	0	NA	NA	NA	NA	0	0	0	0	0
5/18/22	Europe	Switzerland	Vaud	sw11	European	47.0	7.0	May	NAHE	M	0	NA	NA	NA	NA	SU21SW0418	SU21SW0419	NA	NA	NA	NA	65	11	121	0	NA	0	0	2	NA	0	0	NA	NA	NA	NA	NA	NA	0	0	0
5/19/22	Europe	Switzerland	Neuchatel	sw11	European	47.0	7.0	May	NAHE	F	0	NA	NA	NA	NA	SU21SW0420	SU21SW0421	NA	NA	NA	NA	76	3	201	0	NA	0	0	2	NA	0	0	NA	NA	NA	NA	NA	NA	0	0	0
5/19/22	Europe	Switzerland	Neuchatel	sw11	European	47.0	7.0	May	NAHE	F	0	NA	NA	NA	NA	SU21SW0422	SU21SW0423	NA	NA	NA	NA	69	1	169	0	NA	0	0	2	NA	0	0	NA	NA	NA	NA	NA	NA	0	0	0
5/19/22	Europe	Switzerland	Neuchatel	sw11	European	47.0	7.0	May	NAHE	F	0	NA	NA	NA	NA	SU21SW0424	SU21SW0425	NA	NA	NA	NA	67	15	145	0	NA	0	0	2	NA	0	0	NA	NA	NA	NA	NA	NA	0	0	0
5/19/22	Europe	Switzerland	Neuchatel	sw11	European	47.0	7.0	May	NAHE	M	0	NA	NA	NA	NA	SU21SW0426	SU21SW0427	NA	NA	NA	NA	49	13.5	55	0	NA	0	0	2	NA	0	0	NA	NA	NA	NA	NA	NA	0	0	0
5/21/22	Europe	Switzerland	Neuchatel	sw11	European	47.0	7.0	May	NAHE	F	1	4	0.055007145	28	50902	SU21SW0428	SU21SW0429	NA	SU21SW0430	European	Western	72	18	185	0	NA	0	0	2	NA	0	0	NA	NA	NA	28.3705	0.624567451	1	1	1	0
5/21/22	Europe	Switzerland	Neuchatel	sw11	European	47.0	7.0	May	NAHE	M	0	NA	NA	NA	NA	SU21SW0431	SU21SW0432	NA	NA	NA	NA	37	9.5	27	0	NA	0	0	2	NA	0	0	NA	NA	NA	NA	NA	NA	0	0	0
5/21/22	Europe	Switzerland	Neuchatel	sw11	European	47.0	7.0	May	NAHE	F	1	7	0.267278177	76	28285	SU21SW0433	SU21SW0434	NA	SU21SW0435	European	Western	62	14.5	95	0	36.749	0.002467477	1	2	34.1845	0.046458609	1	NA	NA	NA	30.5035	0.126349714	1	3	1	0.046458609
5/21/22	Europe	Switzerland	Neuchatel	sw11	European	47.0	7.0	May	NAHE	M	0	NA	NA	NA	NA	SU21SW0436	SU21SW0437	NA	NA	NA	NA	70	15	105	0	NA	0	0	2	NA	0	0	NA	NA	NA	NA	NA	NA	0	0	0
5/23/22	Europe	Switzerland	Vaud	sw11	European	47.0	7.0	May	NAHE	F	1	9	0.162973526	110	67496	SU21SW0438	SU21SW0439	NA	SU21SW0440	European	Western	80	19	210	0	NA	0	0	2	33.084	0.027174012	1	NA	NA	NA	29.1815	0.251614053	1	2	1	0.027174012
5/23/22	Europe	Switzerland	Vaud	sw11	European	47.0	7.0	May	NAHE	F	1	4	0.098826242	50	50594	SU21SW0441	SU21SW0442	NA	NA	European	Western	75	11	201	0	35.185	0.003281746	1	2	25.6015	1.921886385	1	NA	NA	NA	NA	NA	NA	2	1	1.921886385
5/23/22	Europe	Switzerland	Vaud	sw11	European	47.0	7.0	May	NAHE	F	0	NA	NA	NA	NA	SU21SW0444	SU21SW0445	NA	NA	NA	NA	71	6	210	0	NA	0	0	2	NA	0	0	NA	NA	NA	NA	NA	NA	0	0	0
5/23/22	Europe	Switzerland	Vaud	sw11	European	47.0	7.0	May	NAHE	F	0	NA	NA	NA	NA	SU21SW0446	SU21SW0447	NA	NA	NA	NA	78	14	246	0	NA	0	0	2	NA	0	0	NA	NA	NA	NA	NA	NA	0	0	0
5/23/22	Europe	Switzerland	Vaud	sw11	European	47.0	7.0	May	NAHE	F	1	9	0.328738832	200	60839	SU21SW0448	SU21SW0449	NA	SU21SW0450	European	Western	82	12	256	0	36.827	0.005867877	1	2	34.777	0.003180336	1	NA	NA	NA	25.7065	1.795948148	1	3	1	0.005867877
5/23/22	Europe	Switzerland	Vaud	sw11	European	47.0	7.0	May	NAHE	M	0	NA	NA	NA	NA	SU21SW0451	SU21SW0452	NA	NA	NA	NA	67	15	171	0	NA	0	0	2	NA	0	0	NA	NA	NA	NA	NA	NA	0	0	0
5/23/22	Europe	Switzerland	Vaud	sw11	European	47.0	7.0	May	NAHE	F	0	NA	NA	NA	NA	SU21SW0453	SU21SW0454	NA	NA	NA	NA	65	15	137	0	NA	0	0	2	NA	0	0	NA	NA	NA	NA	NA	NA	0	0	0
5/23/22	Europe	Switzerland	Vaud	sw11	European	47.0	7.0	May	NAHE	F	0	NA	NA	NA	NA	SU21SW0455	SU21SW0456	NA	NA	NA	NA	87	19	340	0	NA	0	0	2	NA	0	0	NA	NA	NA	NA	NA	NA	0	0	0
5/23/22	Europe	Switzerland	Vaud	sw11	European	47.0	7.0	May	NAHE	F	1	9	0.311068778	156	50150	SU21SW0457	SU21SW0458	NA	SU21SW0459	European	Western	70	5	265	0	35.315	0.003850482	1	2	NA	0	0	NA	NA	NA	32.2925	0.080770826	1	2	1	0.003850482
5/23/22	Europe	Switzerland	Vaud	sw11	European	47.0	7.0	May	NAHE	F	1	6	0.160804455	67	41666	SU21SW0460	SU21SW0461	NA	SU21SW0462	European	Western	72	12	247	0	38.604	0.000366606	1	2	NA	0	0	NA	NA	NA	35.11	0.005145919	1	2	1	0.000366606
5/23/22	Europe	Switzerland	Vaud	sw11	European	47.0	7.0	May	NAHE	F	0	0	0	NA	NA	SU21SW0463	SU21SW0464	NA	NA	European	Western	80	10	305	0	NA	0	0	2	NA	0	0	NA	NA	NA	NA	NA	NA	0	0	0
5/30/22	Europe	Switzerland	Bern	sw5	North_America	46.8	8.0	May	NATE	M	0	NA	NA	NA	NA	SU21SW0465	SU22SW0466	NA	NA	NA	NA	35.5	13	52	0	NA	0	0	2	NA	0	0	NA	NA	NA	NA	NA	NA	0	0	0
5/30/22	Europe	Switzerland	Bern	sw5	North_America	46.8	8.0	May	NATE	F	1	5	0.071785272	18	25075	SU22SW0467	SU22SW0468	NA	SU22SW0469	North_American	F	51.5	11	103	0	35.4435	0.003609682	1	2	NA	0	0	NA	NA	NA	22.9945	10.70850611	1	2	1	0.003609682
5/30/22	Europe	Switzerland	Bern	sw5	North_America	46.8	8.0	May	NATE	F	0	NA	NA	NA	NA	SU22SW0470	SU22SW0471	NA	NA	NA	NA	55	12.5	106	0	NA	0	0	2	NA	0	0	NA	NA	NA	NA	NA	NA	0	0	0
5/30/22	Europe	Switzerland	Bern	sw5	North_America	46.8	8.0	May	NATE	F	0	NA	NA	NA	NA	SU22SW0472	SU22SW0473	NA	NA	NA	NA	66	14.5	151	0	NA	0	0	2	NA	0	0	NA	NA	NA	NA	NA	NA	0	0	0
5/30/22	Europe	Switzerland	Bern	sw5	North_America	46.8	8.0	May	NATE	F	0	NA	NA	NA	NA	SU22SW0474	SU22SW0475	NA	NA	NA	NA	68	14.5	133	0	NA	0	0	2	NA	0	0	NA	NA	NA	NA	NA	NA	0	0	0
5/30/22	Europe	Switzerland	Bern	sw5	North_America	46.8	8.0	May	NATE	M	0	NA	NA	NA	NA	SU22SW0476	SU22SW0477	NA	NA	NA	NA	53	15	57	0	NA	0	0	2	NA	0	0	NA	NA	NA	NA	NA	NA	0	0	0
5/30/22	Europe	Switzerland	Bern	sw5	North_America	46.8	8.0	May	NATE	M	1	7	0.100496792	42	41792	SU22SW0479	SU22SW0480	NA	SU22SW0481	North_American	D/E	58	17	40	0	NA	0	0	2	NA	0	0	NA	NA	NA	22.2595	14.87107229	1	1	1	0
5/30/22	Europe	Switzerland	Bern	sw5	North_America	46.8	8.0	May	NATE	F	0	NA	NA	NA	NA	SU22SW0482	SU22SW0483	NA	NA	NA	NA	61	13.5	87	0	NA	0	0	2	NA	0	0	NA	NA	NA	NA	NA	NA	0	0	0
5/30/22	Europe	Switzerland	Bern	sw5	North_America	46.8	8.0	May	NATE	M	0	NA	NA	NA	NA	SU22SW0484	SU22SW0485	NA	NA	NA	NA	54	15	45	0	NA	0	0	2	NA	0	0	NA	NA	NA	NA	NA	NA	0	0	0
5/30/22	Europe	Switzerland	Bern	sw5	North_America	46.8	8.0	May	NATE	M	1	11	1.17305339	357	30399	SU22SW0486	SU22SW0487	NA	SU22SW0488	North_American	F	57	15	75	0	30.4845	0.070837243	1	2	28.643	0.287306242	1	NA	NA	NA	24.8405	3.606330276	1	3	1	0.287306242
5/30/22	Europe	Switzerland	Bern	sw5	North_America	46.7	8.0	May	NAHE	M	0	NA	NA	NA	NA	SU22SW0490	SU22SW0491	NA	NA	NA	NA	61	16	103	0	NA	0	0	2	NA	0	0	NA	NA	NA	NA	NA	NA	0	0	0
5/30/22	Europe	Switzerland	Bern	sw5	North_America	46.7	8.0	May	NAHE	F	0	NA	NA	NA	NA	SU22SW0492	SU22SW0493	NA	NA	NA	NA	64.5	13	130	0	NA	0	0	2	NA	0	0	NA	NA	NA	NA	NA	NA	0	0	0
6/3/22	Europe	Switzerland	Nidwalden	sw3	North_America	47.0	8.3	June	VIAS	F	0	NA	NA	NA	NA	SU22SW0494	SU22SW0495	NA	NA	NA	NA	51	6	90	0	NA	0	0	2	NA	0	0	NA	NA	NA	NA	NA	NA	0	0	0
6/3/22	Europe	Switzerland	Nidwalden	sw3	North_America	47.0	8.3	June	NATE	F	1	NA	NA	NA	NA	SU22SW0496	SU22SW0497	NA	SU22SW0498	NA	NA	63	10	202	0	NA	0	0	3	NA	0	0	NA	NA	NA	NA	0	0	0	0	0
6/3/22	Europe	Switzerland	Nidwalden	sw3	North_America	47.0	8.3	June	NATE	F	0	NA	NA	NA	NA	SU22SW0500	SU22SW0501	NA	NA	NA	NA	59	12.5	145	0	NA	0	0	2	NA	0	0	NA	NA	NA	NA	NA	NA	0	0	0
6/3/22	Europe	Switzerland	Nidwalden	sw3	North_America	47.0	8.3	June	NAHE	M	0	NA	NA	NA	NA	SU22SW0502	SU22SW0503	NA	NA	NA	NA	73	16	275	0	NA	0	0	2	NA	0	0	NA	NA	NA	NA	NA	NA	0	0	0
6/3/22	Europe	Switzerland	Obwalden	sw3	North_America	47.0	8.3	June	NATE	F	1	7	0.135035217	83	61465	SU22SW0504	SU22SW0505	NA	SU22SW0506	North_American	D/E	73	17	201	0	35.7075	0.008594159	1	2	39.074	0.00042103	1	NA	NA	NA	29.626	0.16138161	1	3	1	0.008594159
6/3/22	Europe	Switzerland	Obwalden	sw3	North_America	47.0	8.3	June	NATE	F	1	7	0.840139031	396	47135	SU22SW0508	SU22SW0509	NA	SU22SW0510	North_American	D/E	68	14	211	0	NA	0	0	2	35.9685	0.012384081	1	NA	NA	NA	29.419	0.21455348	1	2	1	0.012384081
6/3/22	Europe	Switzerland	Obwalden	sw3	North_America	47.0	8.3	June	NATE	F	0	NA	NA	NA	NA	SU22SW0512	SU22SW0513	NA	NA	NA	NA	56	15	136	0	NA	0	0	2	NA	0	0	NA	NA	NA	NA	NA	NA	0	0	0
6/3/22	Europe	Switzerland	Obwalden	sw3	North_America	47.0	8.3	June	NATE	F	0	0	0	NA	NA	SU22SW0514	SU22SW0515	NA	NA	North_American	D/E	61	16.5	133	0	NA	0	0	2	34.31033333	0.0070666	1	NA	NA	NA	NA	NA	NA	1	1	0.0070666
6/8/22	Europe	Switzerland	Bern	sw4	NA	46.8	8.3	June	VIBE	F	0	NA	NA	NA	NA	SU22SW0516	SU22SW0517	NA	NA	NA	NA	39.5	4.5	65	0	NA	0	0	2	NA	0	0	NA	NA	NA	NA	NA	NA	0	0	0
6/8/22	Europe	Switzerland	Bern	sw4	NA	46.8	8.3	June	VIBE	F	0	NA	NA	NA	NA	SU22SW0518	SU22SW0519	NA	NA	NA	NA	41	4	67	0	NA	0	0	2	NA	0	0	NA	NA	NA	NA	NA	NA	0	0	0
6/8/22	Europe	Switzerland	Bern	sw4	NA	46.8	8.3	June	VIBE	F	0	NA	NA	NA	NA	SU22SW0520	SU22SW0521	NA	NA	NA	NA	39	4	31	0	NA	0	0	2	NA	0	0	NA	NA	NA	NA	NA	NA	0	0	0
6/8/22	Europe	Switzerland	Bern	sw4	NA	46.7	8.3	June	NAHE	F	0	NA	NA	NA	NA	SU22SW0522	SU22SW0523	NA	NA	NA	NA	85	18	294	0	NA	0	0	2	NA	0	0	NA	NA	NA	NA	NA	NA	0	0	0
6/8/22	Europe	Switzerland	Bern	sw4	NA	46.7	8.3	June	NAHE	F	0	NA	NA	NA	NA	SU22SW0524	SU22SW0525	NA	NA	NA	NA	67	15	150	0	NA	0	0	2	NA	0	0	NA	NA	NA	NA	NA	NA	0	0	0
6/8/22	Europe	Switzerland	Bern	sw4	NA	46.7	8.3	June	NAHE	F	0	NA	NA	NA	NA	SU22SW0526	SU22SW0527	NA	NA	NA	NA	71	14.5	224	0	NA	0	0	2	NA	0	0	NA	NA	NA	NA	NA	NA	0	0	0
6/8/22	Europe	Switzerland	Bern	sw4	NA	46.7	8.3	June	VIAS	F	0	NA	NA	NA	NA	SU22SW0528	SU22SW0529	NA	NA	NA	NA	56.5	6	140	0	NA	0	0	2	NA	0	0	NA	NA	NA	NA	NA	NA	0	0	0
6/11/22	Europe	Switzerland	Vaud	sw9	North_America	46.8	6.6	June	VIAS	M	0	NA	NA	NA	NA	SU22SW0530	SU22SW0531	NA	NA	NA	NA	48	12	220	0	NA	0	0	2	NA	0	0	NA	NA	NA	NA	NA	NA	0	0	0
6/11/22	Europe	Switzerland	Vaud	sw9	North_America	46.8	6.6	June	VIAS	F	0	NA	NA	NA	NA	SU22SW0532	SU22SW0533	NA	NA	NA	NA	47	7	128	0	NA	0	0	2	NA	0	0	NA	NA	NA	NA	NA	NA	0	0	0
6/13/22	Europe	Switzerland	Vaud	sw11	European	47.0	7.0	June	NAHE	F	0	NA	NA	NA	NA	SU22SW0534	SU22SW0535	NA	NA	NA	NA	60.5	13	129	0	NA	0	0	2	NA	0	0	NA	NA	NA	NA	NA	NA	0	0	0
6/13/22	Europe	Switzerland	Vaud	sw11	European	47.0	7.0	June	NAHE	M	0	NA	NA	NA	NA	SU22SW0536	SU22SW0537	NA	NA	NA	NA	47	11	51	0	NA	0	0	2	NA	0	0	NA	NA	NA	NA	NA	NA	0	0	0
6/13/22	Europe	Switzerland	Vaud	sw11	European	47.0	7.0	June	NAHE	M	0	NA	NA	NA	NA	SU22SW0538	SU22SW0539	NA	NA	NA	NA	67	12	130	0	NA	0	0	2	NA	0	0	NA	NA	NA	NA	NA	NA	0	0	0
6/13/22	Europe	Switzerland	Vaud	sw11	European	47.0	7.0	June	NAHE	F	0	NA	NA	NA	NA	SU22SW0540	SU22SW0541	NA	NA	NA	NA	70	15	145	0	NA	0	0	2	NA	0	0	NA	NA	NA	NA	NA	NA	0	0	0
6/13/22	Europe	Switzerland	Vaud	sw11	European	47.0	7.0	June	NAHE	F	1	6	0.04070752	22	54044	SU22SW0542	SU22SW0543	NA	SU22SW0544	European	Western	77	18	176	0	37.66	0.000967453	1	2	NA	0	0	NA	NA	NA	25.2675	2.423639536	1	2	1	0.000967453
6/13/22	Europe	Switzerland	Vaud	sw11	European	47.0	7.0	June	NAHE	M	0	NA	NA	NA	NA	SU22SW0545	SU22SW0546	NA	NA	NA	NA	48	12	47	0	NA	0	0	2	NA	0	0	NA	NA	NA	NA	NA	NA	0	0	0
6/13/22	Europe	Switzerland	Vaud	sw11	European	47.0	7.1	June	NAHE	M	0	NA	NA	NA	NA	SU22SW0547	SU22SW0548	NA	NA	NA	NA	65	16	125	0	NA	0	0	2	NA	0	0	NA	NA	NA	NA	NA	NA	0	0	0
6/14/22	Europe	Switzerland	Vaud	sw11	European	47.0	7.0	June	NAHE	M	0	NA	NA	NA	NA	SU22SW0549	SU22SW0550	NA	NA	NA	NA	51	12	51	0	NA	0	0	2	NA	0	0	NA	NA	NA	NA	NA	NA	0	0	0
6/14/22	Europe	Switzerland	Vaud	sw11	European	47.0	7.0	June	NAHE	F	0	NA	NA	NA	NA	SU22SW0551	SU22SW0552	NA	SU22SW0553	NA	NA	68	16	119	0	NA	0	0	2	NA	0	0	NA	NA	NA	NA	0	0	0	0	0
6/14/22	Europe	Switzerland	Vaud	sw11	European	47.0	7.0	June	NAHE	F	0	NA	NA	NA	NA	SU22SW0554	SU22SW0555	NA	NA	NA	NA	62	12	108	0	NA	0	0	2	NA	0	0	NA	NA	NA	NA	NA	NA	0	0	0
6/14/22	Europe	Switzerland	Vaud	sw11	European	47.0	7.0	June	NAHE	F	1	10	0.67605806	416	61533	SU22SW0556	SU22SW0557	NA	SU22SW0558	European	Western	84	10	231	0	30.9215	0.067005938	1	2	33.025	0.017960873	1	NA	NA	NA	30.884	0.053317586	1	3	1	0.067005938
6/14/22	Europe	Switzerland	Vaud	sw11	European	47.0	7.0	June	NAHE	M	0	NA	NA	NA	NA	SU22SW0559	SU22SW0560	NA	NA	NA	NA	62	14	117	0	NA	0	0	2	NA	0	0	NA	NA	NA	NA	NA	NA	0	0	0
6/14/22	Europe	Switzerland	Vaud	sw11	European	47.0	7.0	June	NAHE	F	0	NA	NA	NA	NA	SU22SW0561	SU22SW0562	NA	NA	NA	NA	56	12	85	0	NA	0	0	2	NA	0	0	NA	NA	NA	NA	NA	NA	0	0	0
6/14/22	Europe	Switzerland	Vaud	sw11	European	47.0	7.0	June	NAHE	U	0	NA	NA	NA	NA	SU22SW0563	SU22SW0564	NA	SU22SW0565	NA	NA	66	16	90	0	NA	0	0	2	NA	0	0	NA	NA	NA	NA	0	0	0	0	0
6/15/22	Europe	Switzerland	Neuchatel	sw11	European	47.0	7.0	June	NAHE	M	0	NA	NA	NA	NA	SU22SW0566	SU22SW0567	NA	NA	NA	NA	45	14	40	0	NA	0	0	2	NA	0	0	NA	NA	NA	NA	NA	NA	0	0	0
6/15/22	Europe	Switzerland	Neuchatel	sw11	European	47.0	7.0	June	NAHE	M	0	NA	NA	NA	NA	SU22SW0568	SU22SW0569	NA	NA	NA	NA	62	11	85	0	NA	0	0	2	NA	0	0	NA	NA	NA	NA	NA	NA	0	0	0
6/15/22	Europe	Switzerland	Neuchatel	sw11	European	47.0	7.0	June	NAHE	M	0	NA	NA	NA	NA	SU22SW0570	SU22SW0571	NA	NA	NA	NA	61	15.5	66	0	NA	0	0	2	NA	0	0	NA	NA	NA	NA	NA	NA	0	0	0
6/15/22	Europe	Switzerland	Neuchatel	sw11	European	47.0	7.0	June	NAHE	F	1	11	0.667727417	384	57508	SU22SW0572	SU22SW0573	NA	SU22SW0574	European	Western	87	9	225	0	NA	0	0	2	NA	0	0	NA	NA	NA	29.3745	0.186964617	1	1	1	0
6/15/22	Europe	Switzerland	Neuchatel	sw11	European	47.0	7.0	June	NAHE	M	0	NA	NA	NA	NA	SU22SW0575	SU22SW0576	NA	NA	NA	NA	66	14	111	0	NA	0	0	2	NA	0	0	NA	NA	NA	NA	NA	NA	0	0	0
6/16/22	Europe	Switzerland	Bern	sw5	North_America	46.8	8.0	June	NATE	F	1	4	0.044601459	21	47084	SU22SW0577	SU22SW0578	NA	SU22SW0579	North_American	F	75	16.5	178	0	34.1365	0.018325404	1	2	35.723	0.004417093	1	NA	NA	NA	24.168	4.873144031	1	3	1	0.018325404
6/16/22	Europe	Switzerland	Bern	sw5	North_America	46.8	8.0	June	NATE	F	1	8	0.391687958	192	49019	SU22SW0580	SU22SW0581	NA	SU22SW0582	North_American	F	70	16	174	0	NA	0	0	2	NA	0	0	NA	NA	NA	32.193	0.032586495	1	1	1	0
6/16/22	Europe	Switzerland	Bern	sw5	North_America	46.8	8.0	June	NATE	F	1	8	0.638512929	251	39310	SU22SW0583	SU22SW0584	NA	SU22SW0585	North_American	F	63	13	146	0	NA	0	0	2	33.876	0.005907892	1	NA	NA	NA	26.265	1.341686398	1	2	1	0.005907892
6/16/22	Europe	Switzerland	Bern	sw5	North_America	46.8	8.0	June	NATE	F	1	8	0.779331468	360	46193	SU22SW0586	SU22SW0587	NA	SU22SW0588	North_American	F	67	13	187	0	NA	0	0	2	NA	0	0	NA	NA	NA	20.8035	46.03219986	1	1	1	0
6/16/22	Europe	Switzerland	Bern	sw5	North_America	46.8	8.0	June	NATE	F	1	8	0.38558577	143	37086	SU22SW0589	SU22SW0590	NA	SU22SW0591	North_American	F	54	10	129	0	NA	0	0	2	NA	0	0	NA	NA	NA	22.764	12.39232969	1	1	1	0
6/16/22	Europe	Switzerland	Bern	sw5	North_America	46.8	8.0	June	NATE	M	1	7	0.087245711	36	41263	SU22SW0592	SU22SW0593	NA	SU22SW0594	North_American	F	69	16.5	122	0	NA	0	0	2	NA	0	0	NA	NA	NA	28.639	0.776525654	1	1	1	0
6/16/22	Europe	Switzerland	Bern	sw5	North_America	46.8	8.0	June	NATE	F	1	NA	NA	NA	NA	SU22SW0595	SU22SW0596	NA	SU22SW0597	North_American	F	62.5	12.5	143	0	34.3485	0.00739679	1	2	33.63	0.014824169	1	NA	NA	NA	26.589	1.177912325	1	3	1	0.014824169
6/16/22	Europe	Switzerland	Bern	sw5	North_America	46.8	8.0	June	NATE	F	1	7	0.124939437	56	44822	SU22SW0598	SU22SW0599	NA	SU22SW0600	North_American	F	71	16.5	154	0	35.6925	0.002360833	1	2	32.576	0.022760681	1	NA	NA	NA	24.9875	2.430659473	1	3	1	0.022760681
6/16/22	Europe	Switzerland	Bern	sw5	North_America	46.8	8.0	June	NATE	F	0	NA	NA	NA	NA	SU22SW0601	SU22SW0602	NA	NA	NA	NA	72	17.5	193	0	NA	0	0	2	NA	0	0	NA	NA	NA	NA	NA	NA	0	0	0
6/16/22	Europe	Switzerland	Bern	sw5	North_America	46.8	8.0	June	NATE	F	0	NA	NA	NA	NA	SU22SW0603	SU22SW0604	NA	NA	NA	NA	68	17.5	197	0	NA	0	0	2	NA	0	0	NA	NA	NA	NA	NA	NA	0	0	0
6/16/22	Europe	Switzerland	Bern	sw5	North_America	46.8	8.0	June	NATE	F	0	NA	NA	NA	NA	SU22SW0605	SU22SW0606	NA	NA	NA	NA	67	8.5	124	0	NA	0	0	2	NA	0	0	NA	NA	NA	NA	NA	NA	0	0	0
6/16/22	Europe	Switzerland	Bern	sw5	North_America	46.8	8.0	June	VIAS	F	0	NA	NA	NA	NA	SU22SW0607	SU22SW0608	NA	NA	NA	NA	51.5	6.5	100	0	NA	0	0	2	NA	0	0	NA	NA	NA	NA	NA	NA	0	0	0
6/17/22	Europe	Switzerland	Nidwalden	sw3	North_America	47.0	8.3	June	NATE	F	1	7	0.277036753	158	57032	SU22SW0609	SU22SW0610	NA	SU22SW0611	North_American	D/E	74	17	206	0	NA	0	0	2	35.705	0.004674944	1	NA	NA	NA	31.032	0.07779506	1	2	1	0.004674944
6/17/22	Europe	Switzerland	Nidwalden	sw3	North_America	47.0	8.3	June	NATE	F	1	7	0.113995634	49	42984	SU22SW0612	SU22SW0613	NA	SU22SW0614	North_American	D/E	68	16	157	0	NA	0	0	2	NA	0	0	NA	NA	NA	33.0485	0.020807728	1	1	1	0
6/17/22	Europe	Switzerland	Nidwalden	sw3	North_America	47.0	8.3	June	NATE	F	1	8	0.16325588	79	48390	SU22SW0615	SU22SW0616	NA	SU22SW0617	North_American	D/E	69	16	158	0	33.679	0.019285405	1	2	30.7555	0.082406377	1	NA	NA	NA	28.399	0.384694159	1	3	1	0.082406377
6/17/22	Europe	Switzerland	Nidwalden	sw3	North_America	47.0	8.3	June	NATE	M	1	10	0.545215917	114	20909	SU22SW0618	SU22SW0619	NA	SU22SW0620	North_American	D/E	53.5	14	64	0	31.8305	0.041263848	1	2	31.922	0.038038587	1	NA	NA	NA	26.3575	1.227183998	1	3	1	0.041263848
6/17/22	Europe	Switzerland	Nidwalden	sw3	North_America	47.0	8.3	June	COAU	F	0	NA	NA	NA	NA	SU22SW0621	SU22SW0622	NA	NA	NA	NA	33	8.5	31	0	NA	0	0	2	NA	0	0	NA	NA	NA	NA	NA	NA	0	0	0
6/17/22	Europe	Switzerland	Nidwalden	sw3	North_America	47.0	8.3	June	VIAS	F	0	NA	NA	NA	NA	SU22SW0623	SU22SW0624	NA	NA	NA	NA	49	7.5	124	0	NA	0	0	2	NA	0	0	NA	NA	NA	NA	NA	NA	0	0	0
6/21/22	Europe	Switzerland	Schwyz	sw2	European	47.0	8.6	June	NAMA	F	1	9	0.470149799	165	35070	SU22SW0625	SU22SW0626	NA	SU22SW0627	European	Western	56	12	17.5	0	35.135	0.00474996	1	2	36.718	0.002516079	1	NA	NA	NA	22.905	11.10429335	1	3	1	0.00474996
6/21/22	Europe	Switzerland	Schwyz	sw2	European	47.2	8.8	June	NATE	F	0	NA	NA	NA	NA	SU22SW0629	SU22SW0630	NA	NA	NA	NA	55	11	65	0	NA	0	0	2	NA	0	0	NA	NA	NA	NA	NA	NA	0	0	0
6/23/22	Europe	Switzerland	Nidwalden	sw3	North_America	47.0	8.3	June	NATE	F	1	7	0.194674445	78	40067	SU22SW0631	SU22SW0632	NA	SU22SW0633	North_American	D/E	57	13.5	90	0	NA	0	0	2	NA	0	0	NA	NA	NA	26.5495	0.887614578	1	1	1	0
6/23/22	Europe	Switzerland	Nidwalden	sw3	North_America	47.0	8.3	June	COAU	M	0	NA	NA	NA	NA	SU22SW0634	SU22SW0635	NA	NA	NA	NA	38	10.5	25	0	NA	0	0	2	NA	0	0	NA	NA	NA	NA	NA	NA	0	0	0
6/25/22	Europe	Switzerland	Ticino	sw1	North_America	46.2	8.9	June	ZALO	F	0	NA	NA	NA	NA	SU22SW0636	SU22SW0637	NA	NA	NA	NA	85	17.5	212	0	NA	0	0	2	NA	0	0	NA	NA	NA	NA	NA	NA	0	0	0
6/25/22	Europe	Switzerland	Ticino	sw1	North_America	46.2	8.9	June	HIVI	M	0	NA	NA	NA	NA	SU22SW0638	SU22SW0639	NA	NA	NA	NA	105	35.5	370	0	NA	0	0	2	NA	0	0	NA	NA	NA	NA	NA	NA	0	0	0
6/27/22	Europe	Switzerland	Neuchatel	sw10	NA	47.0	6.7	June	VIBE	F	0	NA	NA	NA	NA	SU22SW0640	SU22SW0641	NA	NA	NA	NA	50.5	6	100	0	NA	0	0	2	NA	0	0	NA	NA	NA	NA	NA	NA	0	0	0
3/28/20	Europe	Ukraine	Kharkiv	ukr7	North_America	50.1	35.2	March	VINI	M	0	NA	NA	NA	NA	OZ20UK0001	OZ20UK0002	NA	NA	NA	NA	46.3	8.5	64.5	0	NA	0	0	1	NA	0	0	NA	NA	NA	NA	NA	NA	0	0	0
3/28/20	Europe	Ukraine	Kharkiv	ukr7	North_America	50.0	35.1	March	VIRE	M	0	NA	NA	NA	NA	OZ20UK0003	OZ20UK0004	NA	NA	NA	NA	41	5.2	35.3	0	NA	0	0	1	NA	0	0	NA	NA	NA	NA	NA	NA	0	0	0
4/8/20	Europe	Ukraine	Kharkiv	ukr7	North_America	50.1	36.3	April	VINI	M	0	NA	NA	NA	NA	OZ20UK0005	OZ20UK0006	NA	OZ20UK0007	NA	NA	42.5	7.5	45.9	0	NA	0	0	1	NA	0	0	NA	NA	NA	NA	0	0	0	0	0
4/8/20	Europe	Ukraine	Kharkiv	ukr7	North_America	50.1	36.3	April	VINI	M	0	NA	NA	NA	NA	OZ20UK0011	OZ20UK0012	NA	NA	NA	NA	42.7	7.8	45.9	0	NA	0	0	1	NA	0	0	NA	NA	NA	NA	NA	NA	0	0	0
4/8/20	Europe	Ukraine	Kharkiv	ukr7	North_America	50.1	36.3	April	VINI	F	1	NA	NA	NA	NA	OZ20UK0013	OZ20UK0014	NA	NA	NA	NA	54	7	107	0	NA	0	0	1	NA	0	0	NA	NA	NA	NA	NA	NA	0	0	0
4/14/20	Europe	Ukraine	Kharkiv	ukr7	North_America	50.1	36.3	April	VINI	M	1	NA	NA	NA	NA	OZ20UK0015	OZ20UK0016	NA	NA	NA	NA	59.4	9.7	117	0	NA	0	0	1	NA	0	0	NA	NA	NA	NA	NA	NA	0	0	0
4/14/20	Europe	Ukraine	Kharkiv	ukr7	North_America	50.1	36.3	April	VINI	M	0	NA	NA	NA	NA	OZ20UK0017	OZ20UK0018	NA	NA	NA	NA	59.2	8.6	107	0	NA	0	0	1	NA	0	0	NA	NA	NA	NA	NA	NA	0	0	0
4/14/20	Europe	Ukraine	Kharkiv	ukr7	North_America	50.1	36.3	April	VINI	F	0	NA	NA	NA	NA	OZ20UK0019	OZ20UK0020	NA	NA	NA	NA	57.7	7.5	177.5	0	NA	0	0	1	NA	0	0	NA	NA	NA	NA	NA	NA	0	0	0
4/24/20	Europe	Ukraine	Kharkiv	ukr7	North_America	50.1	36.3	April	VINI	F	0	NA	NA	NA	NA	OZ20UK0021	OZ20UK0022	NA	NA	NA	NA	66	8.2	272.7	0	NA	0	0	1	NA	0	0	NA	NA	NA	NA	NA	NA	0	0	0
4/24/20	Europe	Ukraine	Kharkiv	ukr7	North_America	50.1	36.3	April	VINI	M	0	NA	NA	NA	NA	OZ20UK0023	OZ20UK0024	NA	NA	NA	NA	50.4	8.4	83.2	0	NA	0	0	1	NA	0	0	NA	NA	NA	NA	NA	NA	0	0	0
4/25/20	Europe	Ukraine	Kharkiv	ukr7	North_America	50.0	35.1	April	VIRE	M	0	NA	NA	NA	NA	OZ20UK0025	OZ20UK0026	NA	NA	NA	NA	23.4	3	11	0	NA	0	0	1	NA	0	0	NA	NA	NA	NA	NA	NA	0	0	0
4/25/20	Europe	Ukraine	Kharkiv	ukr7	North_America	50.0	35.1	April	VIRE	F	0	NA	NA	NA	NA	OZ20UK0027	OZ20UK0028	NA	NA	NA	NA	30.7	3.1	15.4	0	NA	0	0	1	NA	0	0	NA	NA	NA	NA	NA	NA	0	0	0
4/25/20	Europe	Ukraine	Kharkiv	ukr7	North_America	50.0	35.1	April	VIRE	F	0	NA	NA	NA	NA	OZ20UK0029	OZ20UK0030	NA	NA	NA	NA	36.3	3.6	22	0	NA	0	0	1	NA	0	0	NA	NA	NA	NA	NA	NA	0	0	0
4/25/20	Europe	Ukraine	Kharkiv	ukr7	North_America	50.0	35.1	April	VIRE	M	0	NA	NA	NA	NA	OZ20UK0031	OZ20UK0032	NA	NA	NA	NA	30.1	3.9	16.5	0	NA	0	0	1	NA	0	0	NA	NA	NA	NA	NA	NA	0	0	0
5/8/20	Europe	Ukraine	Kharkiv	ukr7	North_America	50.2	36.3	May	VINI	F	0	NA	NA	NA	NA	OZ20UK0033	OZ20UK0034	NA	NA	NA	NA	53.4	6.4	70	0	NA	0	0	1	NA	0	0	NA	NA	NA	NA	NA	NA	0	0	0
5/18/20	Europe	Ukraine	Kharkiv	ukr7	North_America	50.1	36.3	May	VINI	F	0	NA	NA	NA	NA	OZ20UK0035	NA	NA	OZ20UK0036	NA	NA	39	4.6	23	0	NA	0	0	1	NA	NA	NA	NA	NA	NA	NA	0	0	0	0	0
5/18/20	Europe	Ukraine	Kharkiv	ukr7	North_America	50.1	36.3	May	VINI	F	0	NA	NA	NA	NA	OZ20UK0037	NA	NA	OZ20UK0038	NA	NA	66	7.8	179	0	NA	0	0	1	NA	NA	NA	NA	NA	NA	NA	0	0	0	0	0
6/25/20	Europe	Ukraine	Kharkiv	ukr7	North_America	50.1	36.5	June	NANA	F	1	8	0.272245195	146	53444	OZ20UK0039	OZ20UK0040	NA	NA	NA	NA	85	19	168.7	0	NA	0	0	1	38.678	3.35E-05	1	NA	NA	NA	NA	NA	NA	1	1	3.35E-05
6/25/20	Europe	Ukraine	Kharkiv	ukr7	North_America	50.1	36.5	June	NANA	F	1	10	0.405981361	399	98280	OZ20UK0041	OZ20UK0042	NA	NA	NA	NA	94.5	19.5	222.2	0	NA	0	0	1	37.39	8.18E-05	1	NA	NA	NA	NA	NA	NA	1	1	8.18E-05
6/27/20	Europe	Ukraine	Kharkiv	ukr7	North_America	50.1	36.3	June	VINI	M	0	NA	NA	NA	NA	OZ20UK0043	OZ20UK0044	NA	NA	NA	NA	17.1	4.3	8.9	0	NA	0	0	1	NA	0	0	NA	NA	NA	NA	NA	NA	0	0	0
6/27/20	Europe	Ukraine	Kharkiv	ukr7	North_America	50.1	36.3	June	VINI	F	0	NA	NA	NA	NA	OZ20UK0045	OZ20UK0046	NA	NA	NA	NA	28.1	3.4	13.8	0	NA	0	0	1	NA	0	0	NA	NA	NA	NA	NA	NA	0	0	0
6/27/20	Europe	Ukraine	Kharkiv	ukr7	North_America	50.1	36.3	June	VINI	M	0	NA	NA	NA	NA	OZ20UK0047	OZ20UK0048	NA	NA	NA	NA	49	8.2	43.3	0	NA	0	0	1	NA	0	0	NA	NA	NA	NA	NA	NA	0	0	0
6/25/20	Europe	Ukraine	Kharkiv	ukr7	North_America	50.1	36.5	June	NANA	F	1	NA	NA	NA	NA	OZ20UK0049	OZ20UK0050	NA	NA	European	Eastern	85	8	NA	0	32.6745	0.004124943	1	2	23.4615	0.356096566	1	NA	NA	NA	NA	NA	NA	2	1	0.356096566
6/25/20	Europe	Ukraine	Kharkiv	ukr7	North_America	50.1	36.5	June	NANA	F	1	NA	NA	NA	NA	OZ20UK0051	OZ20UK0052	NA	NA	European	Eastern	89	19	NA	0	37.155	0.000224632	1	2	22.8825	0.695171632	1	NA	NA	NA	NA	NA	NA	2	1	0.695171632
6/25/20	Europe	Ukraine	Kharkiv	ukr7	North_America	50.1	36.5	June	NANA	F	1	NA	NA	NA	NA	OZ20UK0053	OZ20UK0054	NA	NA	European	Eastern	54	12	NA	0	NA	0	0	1	29.632	0.00691604	1	NA	NA	NA	NA	NA	NA	1	1	0.00691604
7/11/20	Europe	Ukraine	Kharkiv	ukr7	North_America	49.6	36.3	July	COAU	NA	0	NA	NA	NA	NA	OZ20UK0055	OZ20UK0056	NA	NA	NA	NA	27.9	5.2	4.8	0	NA	0	0	1	NA	0	0	NA	NA	NA	NA	NA	NA	0	0	0
7/15/20	Europe	Ukraine	Kharkiv	ukr7	North_America	50.1	36.3	July	NANA	NA	1	5	NA	NA	NA	OZ20UK0057	OZ20UK0058	NA	NA	European	Eastern	NA	NA	NA	0	NA	0	0	1	27.5005	0.027107355	1	NA	NA	NA	NA	NA	NA	1	1	0.027107355
7/15/20	Europe	Ukraine	Kharkiv	ukr7	North_America	50.1	36.3	July	VINI	F	1	NA	NA	NA	NA	OZ20UK0059	OZ20UK0060	NA	NA	NA	NA	54.1	7.5	137.5	0	NA	0	0	1	NA	0	0	NA	NA	NA	NA	NA	NA	0	0	0
7/20/20	Europe	Ukraine	Kharkiv	ukr7	North_America	50.1	36.3	July	VINI	M	0	NA	NA	NA	NA	OZ20UK0061	OZ20UK0062	NA	NA	NA	NA	51	8.1	108.6	0	NA	0	0	1	NA	0	0	NA	NA	NA	NA	NA	NA	0	0	0
7/20/20	Europe	Ukraine	Kharkiv	ukr7	North_America	50.1	36.3	July	VINI	F	0	NA	NA	NA	NA	OZ20UK0063	OZ20UK0064	NA	NA	NA	NA	68	8.5	233	0	NA	0	0	1	NA	0	0	NA	NA	NA	NA	NA	NA	0	0	0
8/4/20	Europe	Ukraine	Kharkiv	ukr7	North_America	50.1	36.3	August	VINI	M	1	NA	NA	NA	NA	OZ20UK0065	OZ20UK0066	NA	NA	NA	NA	56.2	9.3	118.9	0	NA	0	0	1	NA	0	0	NA	NA	NA	NA	NA	NA	0	0	0
8/4/20	Europe	Ukraine	Kharkiv	ukr7	North_America	50.1	36.3	August	VINI	M	0	NA	NA	NA	NA	OZ20UK0067	NA	NA	NA	NA	NA	49.3	8.8	123	0	NA	0	0	1	NA	NA	NA	NA	NA	NA	NA	NA	NA	0	0	0
8/8/20	Europe	Ukraine	Kharkiv	ukr7	North_America	49.6	36.2	August	VINI	F	0	NA	NA	NA	NA	OZ20UK0068	OZ20UK0069	NA	NA	NA	NA	70	6.7	167.6	0	NA	0	0	1	NA	0	0	NA	NA	NA	NA	NA	NA	0	0	0
8/20/20	Europe	Ukraine	Kharkiv	ukr7	North_America	50.1	36.3	August	VINI	M	1	NA	NA	NA	NA	OZ20UK0070	NA	NA	NA	NA	NA	55.5	7.7	121	0	NA	0	0	1	NA	NA	NA	NA	NA	NA	NA	NA	NA	0	0	0
8/11/20	Europe	Ukraine	Kharkiv	ukr7	North_America	50.1	36.3	August	VINI	F	1	NA	NA	NA	NA	OZ20UK0211	OZ20UK0212	NA	NA	NA	NA	55	7.5	108.2	0	NA	0	0	1	NA	0	0	NA	NA	NA	NA	NA	NA	0	0	0
8/14/20	Europe	Ukraine	Zaporizhzhia	ukr6	NA	46.4	35.2	August	NATE	F	0	NA	NA	NA	NA	OZ20UK0213	OZ20UK0216	NA	NA	NA	NA	102.5	22.4	335	0	NA	0	0	1	NA	0	0	NA	NA	NA	NA	NA	NA	0	0	0
8/11/20	Europe	Ukraine	Kharkiv	ukr7	North_America	50.1	36.3	August	VINI	F	1	NA	NA	NA	NA	OZ20UK0214	OZ20UK0215	NA	NA	NA	NA	56.5	7	168	0	NA	0	0	1	NA	0	0	NA	NA	NA	NA	NA	NA	0	0	0
8/22/20	Europe	Ukraine	Kharkiv	ukr7	North_America	50.1	36.3	August	COAU	M	0	NA	NA	NA	NA	OZ20UK0217	OZ20UK0218	NA	OZ20UK0219	NA	NA	49.2	12.2	438	0	NA	0	0	1	NA	0	0	NA	NA	NA	NA	0	0	0	0	0
9/27/20	Europe	Ukraine	Kharkiv	ukr7	North_America	50.1	36.3	September	VINI	F	1	NA	NA	NA	NA	OZ20UK0220	OZ20UK0221	NA	NA	NA	NA	68	9	137	0	NA	0	0	1	NA	0	0	NA	NA	NA	NA	NA	NA	0	0	0
10/4/20	Europe	Ukraine	Kharkiv	ukr7	North_America	50.1	36.3	October	VINI	M	1	NA	NA	NA	NA	OZ20UK0222	OZ20UK0223	NA	NA	NA	NA	59	9	NA	0	NA	NA	NA	NA	NA	0	0	NA	NA	NA	NA	NA	NA	0	0	0
10/4/20	Europe	Ukraine	Kharkiv	ukr7	North_America	50.1	36.3	October	VINI	F	0	NA	NA	NA	NA	OZ20UK0224	OZ20UK0225	NA	NA	NA	NA	25.5	3.1	NA	0	NA	0	0	1	NA	0	0	NA	NA	NA	NA	NA	NA	0	0	0
10/8/20	Europe	Ukraine	Kharkiv	ukr7	North_America	49.4	37.1	October	COAU	F	0	NA	NA	NA	NA	OZ20UK0227	OZ20UK0228	NA	NA	NA	NA	55.6	8	70.7	0	NA	0	0	1	NA	0	0	NA	NA	NA	NA	NA	NA	0	0	0
10/8/20	Europe	Ukraine	Kharkiv	ukr7	North_America	49.3	37.1	October	VIRE	F	0	NA	NA	NA	NA	OZ20UK0229	OZ20UK0230	NA	NA	NA	NA	46.7	4.2	61	0	NA	0	0	1	NA	0	0	NA	NA	NA	NA	NA	NA	0	0	0
4/29/21	Europe	Ukraine	Kharkiv	ukr7	North_America	50.2	36.3	April	VINI	M	0	NA	NA	NA	NA	OZ20UK0232	OZ20UK0231	NA	NA	NA	NA	45	8	NA	0	NA	0	0	1	NA	0	0	NA	NA	NA	NA	NA	NA	0	0	0
6/4/21	Europe	Ukraine	Kherson	ukr5	NA	46.2	33.2	June	ELSA	NA	0	NA	NA	NA	NA	OZ20UK0233	OZ20UK0234	NA	NA	NA	NA	93	17.5	421	0	NA	0	0	1	NA	0	0	NA	NA	NA	NA	NA	NA	0	0	0
6/4/21	Europe	Ukraine	Kherson	ukr5	NA	46.2	33.2	June	VIRE	F	0	NA	NA	NA	NA	OZ20UK0235	OZ20UK0237	NA	NA	NA	NA	21.5	2.9	10.5	0	NA	0	0	1	NA	0	0	NA	NA	NA	NA	NA	NA	0	0	0
6/5/21	Europe	Ukraine	Kherson	ukr5	NA	46.1	33.4	June	VIRE	M	0	NA	NA	NA	NA	OZ20UK0236	OZ20UK0238	NA	NA	NA	NA	NA	NA	NA	0	NA	0	0	1	NA	0	0	NA	NA	NA	NA	NA	NA	0	0	0
6/5/21	Europe	Ukraine	Kherson	ukr5	NA	46.1	33.4	June	VIRE	F	0	NA	NA	NA	NA	OZ20UK0239	OZ20UK0240	NA	NA	NA	NA	NA	NA	NA	0	NA	0	0	1	NA	0	0	NA	NA	NA	NA	NA	NA	0	0	0
6/5/21	Europe	Ukraine	Kherson	ukr5	NA	46.1	33.4	June	VIRE	F	0	NA	NA	NA	NA	OZ20UK0241	OZ20UK0242	NA	NA	NA	NA	NA	NA	NA	0	NA	0	0	1	NA	0	0	NA	NA	NA	NA	NA	NA	0	0	0
6/5/21	Europe	Ukraine	Kherson	ukr5	NA	46.1	33.4	June	VIRE	F	0	NA	NA	NA	NA	OZ20UK0243	OZ20UK0244	NA	NA	NA	NA	NA	NA	NA	0	NA	0	0	1	NA	0	0	NA	NA	NA	NA	NA	NA	0	0	0
6/5/21	Europe	Ukraine	Kherson	ukr5	NA	46.1	33.4	June	VIRE	F	0	NA	NA	NA	NA	OZ20UK0245	OZ20UK0246	NA	NA	NA	NA	NA	NA	NA	0	NA	0	0	1	NA	0	0	NA	NA	NA	NA	NA	NA	0	0	0
6/5/21	Europe	Ukraine	Kherson	ukr5	NA	46.1	33.4	June	ELSA	M	0	NA	NA	NA	NA	OZ20UK0247	OZ20UK0248	NA	NA	NA	NA	87	25	279.2	0	NA	0	0	1	NA	0	0	NA	NA	NA	NA	NA	NA	0	0	0
6/5/21	Europe	Ukraine	Kherson	ukr5	NA	46.1	33.4	June	ELSA	NA	0	NA	NA	NA	NA	OZ20UK0249	OZ20UK0250	NA	NA	NA	NA	44.3	10.1	35.1	0	NA	0	0	1	NA	0	0	NA	NA	NA	NA	NA	NA	0	0	0
6/5/21	Europe	Ukraine	Kherson	ukr5	NA	46.4	33.1	June	NANA	NA	0	NA	NA	NA	NA	OZ20UK0252	OZ20UK0251	NA	NA	NA	NA	83	15	306	0	NA	0	0	1	NA	0	0	NA	NA	NA	NA	NA	NA	0	0	0
6/5/21	Europe	Ukraine	Kherson	ukr5	NA	46.4	33.1	June	DOCA	NA	0	NA	NA	NA	NA	OZ20UK0253	OZ20UK0254	NA	NA	NA	NA	125	46	765	0	NA	0	0	1	NA	0	0	NA	NA	NA	NA	NA	NA	0	0	0
7/11/21	Europe	Ukraine	Kharkiv	ukr7	North_America	49.6	36.3	July	VINI	NA	0	NA	NA	NA	NA	OZ20UK0255	OZ20UK0256	NA	NA	NA	NA	58.7	7.4	NA	0	NA	0	0	1	NA	0	0	NA	NA	NA	NA	NA	NA	0	0	0
6/17/21	Europe	Ukraine	Kharkiv	ukr7	North_America	50.1	36.8	June	NANA	NA	0	NA	NA	NA	NA	OZ20UK0257	OZ20UK0264	NA	NA	NA	NA	43	10	33.5	0	NA	0	0	1	NA	0	0	NA	NA	NA	NA	NA	NA	0	0	0
8/13/21	Europe	Ukraine	Kharkiv	ukr7	North_America	50.1	36.3	August	VINI	F	0	NA	NA	NA	NA	OZ20UK0267	OZ20UK0280	NA	NA	NA	NA	43	5.6	65	0	NA	0	0	1	NA	0	0	NA	NA	NA	NA	NA	NA	0	0	0
8/13/21	Europe	Ukraine	Kharkiv	ukr7	North_America	50.1	36.3	August	VINI	M	0	NA	NA	NA	NA	OZ20UK0268	OZ20UK0266	NA	NA	NA	NA	24.5	2.3	16.6	0	NA	0	0	1	NA	0	0	NA	NA	NA	NA	NA	NA	0	0	0
8/13/21	Europe	Ukraine	Kharkiv	ukr7	North_America	50.1	36.3	August	NANA	NA	1	8	0.391344177	229	58503	OZ20UK0269	NN 13/8/21	NA	NA	European	Eastern	88.5	19	269	0	29.127	0.032011742	1	2	38.777	6.79E-05	1	NA	NA	NA	NA	NA	NA	2	1	0.032011742
8/13/21	Europe	Ukraine	Kharkiv	ukr7	North_America	50.1	36.3	August	VINI	F	0	0	0	NA	NA	OZ20UK0271	OZ20UK0265	NA	NA	North_American	D/E	59.5	8.3	174	0	NA	0	0	1	37.744	0.000137332	1	NA	NA	NA	NA	NA	NA	1	1	0.000137332
9/26/21	Europe	Ukraine	Odesa	ukr3	NA	46.6	31.2	September	DOCA	NA	0	NA	NA	NA	NA	OZ20UK0272	OZ20UK0273	NA	NA	NA	NA	109	32.5	469	0	NA	0	0	1	NA	0	0	NA	NA	NA	NA	NA	NA	0	0	0
9/16/21	Europe	Ukraine	Chernihiv	ukr1	NA	51.1	30.8	September	VIBE	F	0	NA	NA	NA	NA	OZ20UK0274	OZ20UK0275	NA	NA	NA	NA	39.6	5.3	NA	0	NA	0	0	1	NA	0	0	NA	NA	NA	NA	NA	NA	0	0	0
9/26/21	Europe	Ukraine	Odesa	ukr3	NA	46.6	31.2	September	DOCA	NA	0	NA	NA	NA	NA	OZ20UK0276	OZ20UK0277	NA	NA	NA	NA	125	42.5	500	0	NA	0	0	1	NA	0	0	NA	NA	NA	NA	NA	NA	0	0	0
9/27/21	Europe	Ukraine	Mykolaiv	ukr4	NA	47.2	32.0	September	DOCA	NA	0	NA	NA	NA	NA	OZ20UK0278	OZ20UK0279	NA	NA	NA	NA	68	12.5	126	0	NA	0	0	1	NA	0	0	NA	NA	NA	NA	NA	NA	0	0	0
9/29/21	Europe	Ukraine	Odesa	ukr2	NA	47.8	29.5	September	COAU	NA	0	NA	NA	NA	NA	OZ20UK0280	NA	NA	NA	NA	NA	56	9.6	NA	0	NA	0	0	1	NA	NA	NA	NA	NA	NA	NA	NA	NA	0	0	0
